# Supplementary material for: Asymptotically fault-tolerant programmable photonics
Source: Nat Commun. 2022 Nov 29;13:6831. doi: 10.1038/s41467-022-34308-3 (PMC9708693; doi:10.1038/s41467-022-34308-3)
Supplement: Supplementary file 3 — Source Data [file 41467_2022_34308_MOESM3_ESM.zip]

Archive with 13 entries (13 files):
- data.py
- data-gpu.py
- dnn.py
- diagrams.py
- plots.py
- plots-gpu.py
- readme.txt
- data/readme.txt
- data/sim-mu.npy
- data/pnp_nn_models.npy
- data/pnp_er_data.csv
- figs/readme.txt
- figs/anim/readme.txt
