# Supplementary material for: Asymptotically fault-tolerant programmable photonics
Source: Nat Commun. 2022 Nov 29;13:6831. doi: 10.1038/s41467-022-34308-3 (PMC9708693; doi:10.1038/s41467-022-34308-3)
Supplement: Supplementary file 3 — Source Data [file 41467_2022_34308_MOESM3_ESM.zip › data.py]

import numpy as np
from scipy.stats import unitary_group
from time import time
import meshes as ms
from meshes.riemann import get_err
from sys import argv

if ('debug' in argv): clip = lambda i: 1        # Minimum number of instances.  Used for testing / debugging.
elif ('full' in argv): clip = lambda i: i       # Full number of instances.  This will take some time.
else: clip = lambda i: max(i//10, 1)            # 10x fewer instances.  Figures will appear noisier.  Default.

#x = False; assert x        # Ryan uses this to run blocks separately in PyCharm.

#%%  MZI vs. 3-MZI: Generate uncorrected & corrected error for N = 256 (~20 min)


print ("MZI vs. 3-MZI: Generate uncorrected & corrected error for N = 256"); t_begin = time(); t = time()

# Corrected
x = np.logspace(-4.0, -0.0, 61)
err_256c = get_err(256, x*0, x, 0, ct=clip(100), method='reck')
err_256c_3 = get_err(256, x*0, x, np.pi/4, err3=1, ct=clip(100), method='reck')
np.save("data/e256-c.npy", np.array([err_256c, err_256c_3]))
# Uncorrected
N = 256; ct = clip(5); print (f"N = {N}")
err_256 = np.zeros([ct, len(x)]); err_256_3 = np.zeros([ct, len(x)])
for i in range(ct):
    U       = np.array(unitary_group.rvs(N), order="F")
    s0      = np.zeros([N*(N-1)//2, 2])
    clem    = ms.ReckNetwork(M=U, p_splitter=s0, method='diag')
    s_3mzi  = np.outer(np.ones([N*(N-1)//2]), [0, 0, np.pi/4])
    clem_3mzi = clem.convert(ms.crossing.MZICrossing3(), p_splitter=s_3mzi)
    ds      = np.random.randn(N*(N-1)//2, 2)
    ds_3mzi = np.zeros([N*(N-1)//2, 3]); ds_3mzi[:, :3] = np.random.randn(N*(N-1)//2, 3)
    for (j, x_i) in enumerate(x):
        err_256[i, j]   = np.linalg.norm(clem.matrix(p_splitter=ds*x_i) - U)/np.sqrt(N)
        err_256_3[i, j] = np.linalg.norm(clem_3mzi.matrix(p_splitter=s_3mzi + ds_3mzi*x_i) - U)/np.sqrt(N)
        print ('.', end="", flush=True)
    print(i)
np.save("data/e256-0.npy", np.array([err_256, err_256_3]))
print (f"Time: {time() - t:.0f} s")


#%%  Error as a function of N for fixed x0 = 0.05

print ("Error as a function of N for fixed x0 = 0.05"); t = time()
Nlist = np.round(2**np.linspace(4, 9, 51)).astype(int)
x0 = np.array([5e-2])
err_mzi  = get_err(Nlist, x0*0, x0, 0, ct=clip(50))
err_3mzi = get_err(Nlist, x0*0, x0, np.pi/4, err3=1, ct=clip(50))
np.save("data/err-nlist.npy", np.array([err_mzi, err_3mzi]))

Nlist_h    = [16, 32, 64, 128, 256, 512]
err_mzi_h  = get_err(Nlist_h, x0*0, x0, 0, ct=clip(100))
err_3mzi_h = get_err(Nlist_h, x0*0, x0, np.pi/4, err3=1, ct=clip(1000))
np.save("data/err-nlist-h1.npy", err_mzi_h)
np.save("data/err-nlist-h2.npy", err_3mzi_h)
print (f"Time: {time() - t:.0f} s")

#%%  Error sweeping both N and sigma (takes ~3h)

print ("Error sweeping both N and sigma"); t = time()
x = np.logspace(-3.8, -0.2, 61); ct = clip(100)
Nlist = np.concatenate([np.arange(4, 64), np.arange(64, 129, 2)])
err_range   = get_err(Nlist, x*0, x, 0, ct=ct, method='reck')
err_range_3 = get_err(Nlist, x*0, x, np.pi/4, err3=1, ct=ct, method='reck')
np.save("data/err-range.npy", np.array([err_range, err_range_3]))
print (f"Time: {time() - t:.0f} s")

#%%  (CLEMENTS) MZI vs. 3-MZI (~20 min)

print ("(CLEMENTS) MZI vs. 3-MZI"); t = time()

# Corrected
x = np.logspace(-4.0, -0.0, 61)
err_256c = get_err(256, x*0, x, 0, ct=clip(100), method='clements')
err_256c_3 = get_err(256, x*0, x, np.pi/4, err3=1, ct=clip(100), method='clements')
np.save("data/e256-c-clem.npy", np.array([err_256c, err_256c_3]))
# Uncorrected
N = 256; ct = clip(5); print (f"N = {N}")
err_256 = np.zeros([ct, len(x)]); err_256_3 = np.zeros([ct, len(x)])
for i in range(ct):
    U       = np.array(unitary_group.rvs(N), order="F")
    s0      = np.zeros([N*(N-1)//2, 2])
    clem    = ms.SymClementsNetwork(M=U, p_splitter=s0, method='diag').clements()
    s_3mzi  = np.outer(np.ones([N*(N-1)//2]), [0, 0, np.pi/4])
    clem_3mzi = clem.convert(ms.crossing.MZICrossing3(), p_splitter=s_3mzi)
    ds      = np.random.randn(N*(N-1)//2, 2)
    ds_3mzi = np.zeros([N*(N-1)//2, 3]); ds_3mzi[:, :3] = np.random.randn(N*(N-1)//2, 3)
    for (j, x_i) in enumerate(x):
        err_256[i, j]   = np.linalg.norm(clem.matrix(p_splitter=ds*x_i) - U)/np.sqrt(N)
        err_256_3[i, j] = np.linalg.norm(clem_3mzi.matrix(p_splitter=s_3mzi + ds_3mzi*x_i) - U)/np.sqrt(N)
        print ('.', end="", flush=True)
    print(i)
np.save("data/e256-0-clem.npy", np.array([err_256, err_256_3]))

Nlist_h    = [16, 32, 64, 128, 256, 512]
x0 = np.array([5e-2])
err_mzi_h  = get_err(Nlist_h, x0*0, x0, 0, ct=clip(100), method='clements')
err_3mzi_h = get_err(Nlist_h, x0*0, x0, np.pi/4, err3=1, ct=clip(1000), method='clements')
np.save("data/err-nlist-h1-clem.npy", err_mzi_h)
np.save("data/err-nlist-h2-clem.npy", err_3mzi_h)
print (f"Time: {time() - t:.0f} s")

#%%  Calculations for MZI+X vs. MZI comparison (takes ~4h).

print ("Calculations for MZI+X vs. MZI comparison"); t = time()
# Corrected Error (MZI+X)
N = 256
x = np.logspace(-4.0, -0.0, 61)
err_256c = get_err(N, x, x*0, 0, ct=clip(100), method='reck')
err_256c_3 = get_err(N, x, x*0, np.pi/2-1e-12, ct=clip(100), method='reck')
np.save("data/x-e256-c.npy", np.array([err_256c, err_256c_3]))

# Uncorrected
ct = clip(5); print (f"N = {N}")
err_256 = np.zeros([ct, len(x)]); err_256_x = np.zeros([ct, len(x)])
for i in range(ct):
    print (f"\n{i:3d} ", end="")
    U = ms.haar_mat(N);
    dp_p = np.ones([N*(N-1)//2, 1])*np.array([[1, +1]])
    dp_m = np.ones([N*(N-1)//2, 1])*np.array([[1, -1]])
    clem0 = ms.ReckNetwork(M=U, p_splitter=dp_p*0, method='diag')
    for (j, xi) in enumerate(x):
        if (j % 10 == 0): print (".", end="", flush=True)
        err_256[i,j] = np.linalg.norm(U - clem0.matrix(p_splitter=dp_p*xi)) / np.sqrt(N)
        err_256_x[i,j] = np.linalg.norm(U - clem0.matrix(p_splitter=dp_m*xi)) / np.sqrt(N)
np.save("data/x-e256-0.npy", np.array([err_256, err_256_x]))

# Error vs. N & Histograms
Nlist = np.round(2**np.linspace(4, 9, 51)).astype(int)
x0 = np.array([1e-1])
err_mzi  = get_err(Nlist, x0, x0*0, 0, ct=clip(50))
err_3mzi = get_err(Nlist, x0, x0*0, np.pi/2-1e-12, ct=clip(50))
np.save("data/x-err-nlist.npy", np.array([err_mzi, err_3mzi]))

Nlist_h    = [16, 32, 64, 128, 256, 512]
err_mzi_h  = get_err(Nlist_h, x0, x0*0, 0, ct=clip(100))
err_3mzi_h = get_err(Nlist_h, x0, x0*0, np.pi/2-1e-12, ct=clip(1000))
np.save("data/x-err-nlist-h1.npy", err_mzi_h)
np.save("data/x-err-nlist-h2.npy", err_3mzi_h)
print (f"Time: {time() - t:.0f} s")

#%% (CLEMENTS) MZI vs. MZI+X

print ("(CLEMENTS) MZI vs. MZI+X"); t = time()
# Corrected Error (MZI+X)
N = 256
x = np.logspace(-4.0, -0.0, 61)
err_256c = get_err(N, x, x*0, 0, ct=clip(100), method='clements')
err_256c_3 = get_err(N, x, x*0, np.pi/2-1e-12, ct=clip(100), method='clements')
np.save("data/x-e256-c-clem.npy", np.array([err_256c, err_256c_3]))

# Uncorrected
ct = clip(5); print (f"N = {N}")
err_256 = np.zeros([ct, len(x)]); err_256_x = np.zeros([ct, len(x)])
for i in range(ct):
    print (f"\n{i:3d} ", end="", flush=True)
    U = ms.haar_mat(N);
    dp_p = np.ones([N*(N-1)//2, 1])*np.array([[1, +1]])
    dp_m = np.ones([N*(N-1)//2, 1])*np.array([[1, -1]])
    clem0 = ms.SymClementsNetwork(M=U, p_splitter=dp_p*0, method='diag')
    for (j, xi) in enumerate(x):
        if (j % 10 == 0): print (".", end="", flush=True)
        err_256[i,j] = np.linalg.norm(U - clem0.matrix(p_splitter=dp_p*xi)) / np.sqrt(N)
        err_256_x[i,j] = np.linalg.norm(U - clem0.matrix(p_splitter=dp_m*xi)) / np.sqrt(N)
np.save("data/x-e256-0-clem.npy", np.array([err_256, err_256_x]))

Nlist_h    = [16, 32, 64, 128, 256, 512]; x0 = np.array([1e-1])
err_mzi_h  = get_err(Nlist_h, x0, x0*0, 0, ct=clip(100), method='clements')
err_3mzi_h = get_err(Nlist_h, x0, x0*0, np.pi/2-1e-12, ct=clip(1000), method='clements')
np.save("data/x-err-nlist-h1-clem.npy", err_mzi_h)
np.save("data/x-err-nlist-h2-clem.npy", err_3mzi_h)

# Error vs. mu & N
x = np.logspace(-3.8, -0.2, 61); ct = clip(100)
Nlist = np.concatenate([np.arange(4, 64), np.arange(64, 129, 2)])
err_range   = get_err(Nlist, x, x*0, 0, ct=ct, method='reck')
err_range_3 = get_err(Nlist, x, x*0, np.pi/2-1e-12, ct=ct, method='reck')
np.save("data/x-err-range.npy", np.array([err_range, err_range_3]))
print (f"Time: {time() - t:.0f} s")

#%%  Imperfect Correlations, MZI vs. MZI+X

print ("Imperfect Correlations, MZI vs. MZI+X"); t = time()
# Corrected Error (MZI+X), imperfectly correlated error model.
N = 256
sig = 10**(-np.array([30, 35, 40])/20) / 2.10
x = np.logspace(-4.0, -0.0, 61)
err_256c_x1 = get_err(N, x, x*0 + sig[0], np.pi/2-1e-12, ct=clip(100), method='reck')
err_256c_x2 = get_err(N, x, x*0 + sig[1], np.pi/2-1e-12, ct=clip(100), method='reck')
err_256c_x3 = get_err(N, x, x*0 + sig[2], np.pi/2-1e-12, ct=clip(100), method='reck')
np.save("data/x-e256-c-imp.npy", np.array([err_256c_x1, err_256c_x2, err_256c_x3]))

# Error vs. N & Histograms
Nlist = np.round(2**np.linspace(4, 9, 51)).astype(int)
x0 = np.array([1e-1])
err_mziX1 = get_err(Nlist, x0, x0*0 + sig[0], np.pi/2-1e-12, ct=clip(50))
err_mziX2 = get_err(Nlist, x0, x0*0 + sig[1], np.pi/2-1e-12, ct=clip(50))
err_mziX3 = get_err(Nlist, x0, x0*0 + sig[2], np.pi/2-1e-12, ct=clip(50))
np.save("data/x-err-nlist-imp.npy", np.array([err_mziX1, err_mziX2, err_mziX3]))

Nlist_h    = [16, 32, 64, 128, 256, 512]
err_mziX_h1 = get_err(Nlist_h, x0, x0*0 + sig[0], np.pi/2-1e-12, ct=clip(1000))
err_mziX_h2 = get_err(Nlist_h, x0, x0*0 + sig[1], np.pi/2-1e-12, ct=clip(1000))
err_mziX_h3 = get_err(Nlist_h, x0, x0*0 + sig[2], np.pi/2-1e-12, ct=clip(1000))
np.save("data/x-err-nlist-h2-imp.npy", np.array([err_mziX_h1, err_mziX_h2, err_mziX_h3]))
print (f"Time: {time() - t:.0f} s")


#%%  Bandwidth and Tuning Range

print ("Bandwidth and Tuning Range"); t = time()
(lam0, mu0) = np.load("data/sim-mu.npy")   # Simulated coupler efficiency
lam = np.concatenate([np.linspace(1.45, 1.549, 100, False), np.linspace(1.549, 1.551, 100, False),
                      np.linspace(1.551, 1.65, 100, True)])
muList = np.interp(lam, lam0, mu0)
mu_c = np.interp([1.55], lam0, mu0)
gam = 0 #1e-2
N = 64

ct = clip(40)
dp_g = np.ones([N*(N-1)//2, 1])*np.array([[ 0, +1]])
dp_m = np.ones([N*(N-1)//2, 1])*np.array([[+1, -1]])
dp_p = np.ones([N*(N-1)//2, 1])*np.array([[+1, +1]])

err = np.zeros([2, 1+len(mu_c), len(muList), ct])
for i in range(ct):
    U = ms.haar_mat(N)

    print (f"\n(MZI+X) ind={i:2d} ", end="")
    clem0 = [ms.ReckNetwork(M=U, p_splitter=dp_g*gam+dp_m*mu_i, method='diag') for mu_i in mu_c]
    for (j, mu) in enumerate(muList):
        if (j % 10 == 0): print (".", end="")
        dp = dp_m*mu + dp_g*gam
        clem = ms.ReckNetwork(M=U, p_splitter=dp, method='diag')
        err[0, 0, j, i] = np.linalg.norm(U - clem.matrix()) / np.sqrt(N)
        for k in range(len(mu_c)):
            err[0, k+1, j, i] = np.linalg.norm(U - clem0[k].matrix(p_splitter=dp)) / np.sqrt(N)

    print (f"\n(MZI)   ind={i:2d} ", end="")
    clem0 = [ms.ReckNetwork(M=U, p_splitter=dp_p*mu_i, method='diag') for mu_i in mu_c]
    for (j, mu) in enumerate(muList):
        if (j % 10 == 0): print (".", end="")
        dp = dp_p*mu
        clem = ms.ReckNetwork(M=U, p_splitter=dp, method='diag')
        err[1, 0, j, i] = np.linalg.norm(U - clem.matrix()) / np.sqrt(N)
        for k in range(len(mu_c)):
            err[1, k+1, j, i] = np.linalg.norm(U - clem0[k].matrix(p_splitter=dp)) / np.sqrt(N)

np.save("data/e64bw.npy", err)
print (f"Time: {time() - t:.0f} s")

#%%  Comparison of Error-Correction Methods

print ("Comparison of Error-Correction Methods"); t = time()
from meshes.crossing import MZICrossing, MZICrossing3

Nlist = [8, 12, 16, 24, 32, 48, 64, 96, 128, 192, 256]
ct  = clip(1000)
err3 = np.zeros([len(Nlist), ct, 3], dtype=float)
for (i, N) in enumerate(Nlist):
    print (f"N = {N:3d}", end="", flush=True)
    for j in range(ct):
        U        = ms.haar_mat(N)
        s0       = np.random.randn(N*(N-1)//2, 2) * 0.10
        s3       = np.zeros([N*(N-1)//2, 3]); s3[:, :2] = s0; s3[:, 2] = np.pi/4
        clem1    = ms.ReckNetwork(M=U, p_splitter=s3, X=ms.crossing.MZICrossing3(), method='diag')
        clem2    = ms.ReckNetwork(M=U, p_splitter=s3, X=ms.crossing.MZICrossing3(), method='diag*')
        clem3    = ms.ReckNetwork(M=U, method='diag').convert(MZICrossing3(), s3)
        err3[i, j, 0] = np.linalg.norm(clem1.matrix() - U) / np.sqrt(N)
        err3[i, j, 1] = np.linalg.norm(clem2.matrix() - U) / np.sqrt(N)
        err3[i, j, 2] = np.linalg.norm(clem3.matrix() - U) / np.sqrt(N)
        if ((j+1) % 20 == 0): print ('.', end='', flush=True)
    print()

err = np.zeros([len(Nlist), ct, 3], dtype=float)
for (i, N) in enumerate(Nlist):
    print (f"N = {N:3d}", end="", flush=True)
    for j in range(ct):
        U        = ms.haar_mat(N)
        s0       = np.random.randn(N*(N-1)//2, 2) * 0.05
        clem1    = ms.ReckNetwork(M=U, p_splitter=s0, method='diag')
        clem2    = ms.ReckNetwork(M=U, p_splitter=s0, method='diag*')
        clem3    = ms.ReckNetwork(M=U, method='diag').convert(MZICrossing(), s0)
        err[i, j, 0] = np.linalg.norm(clem1.matrix() - U) / np.sqrt(N)
        err[i, j, 1] = np.linalg.norm(clem2.matrix() - U) / np.sqrt(N)
        err[i, j, 2] = np.linalg.norm(clem3.matrix() - U) / np.sqrt(N)
        if ((j+1) % 20 == 0): print ('.', end='', flush=True)
    print()

errX = np.zeros([len(Nlist), ct, 3], dtype=float)
for (i, N) in enumerate(Nlist):
    print (f"N = {N:3d}", end="", flush=True)
    for j in range(ct):
        U        = ms.haar_mat(N)
        s0       = np.ones([N*(N-1)//2, 2]) * 0.10
        s3       = np.zeros([N*(N-1)//2, 3]); s3[:, :2] = s0; s3[:, 2] = np.pi/2
        clem1    = ms.ReckNetwork(M=U, p_splitter=s3, X=MZICrossing3(), method='diag')
        clem2    = ms.ReckNetwork(M=U, p_splitter=s3, X=MZICrossing3(), method='diag*')
        clem3    = ms.ReckNetwork(M=U, method='diag').convert(MZICrossing3(), s3)
        errX[i, j, 0] = np.linalg.norm(clem1.matrix() - U) / np.sqrt(N)
        errX[i, j, 1] = np.linalg.norm(clem2.matrix() - U) / np.sqrt(N)
        errX[i, j, 2] = np.linalg.norm(clem3.matrix() - U) / np.sqrt(N)
        if ((j+1) % 20 == 0): print ('.', end='', flush=True)
    print()

np.save("data/err-nlist-comp.npy", np.array([err, err3, errX]))
print (f"Time: {time() - t:.0f} s")

#%%

print (f"Total Time: {time() - t_begin:.0f} s")


#%%

# Delete junk below???

# #%%  MZI vs. 3-MZI: Generate uncorrected & corrected error for N = 64 (~20 min)
#
# # Corrected
# x = np.logspace(-4.0, -0.0, 61)
# err_64c = get_err(64, x*0, x, 0, ct=clip(100), method='reck')
# err_64c_3 = get_err(64, x*0, x, np.pi/4, err3=1, ct=clip(100), method='reck')
# np.save("data/e64-c.npy", np.array([err_64c, err_64c_3]))
# # Uncorrected
#
# #%%
#
# N = 64; ct = 5; print (f"N = {N}")
# err_64 = np.zeros([ct, len(x)]); err_64_3 = np.zeros([ct, len(x)])
# for i in range(ct):
#     U       = np.array(unitary_group.rvs(N), order="F")
#     s0      = np.zeros([N*(N-1)//2, 2])
#     clem    = ms.ReckNetwork(M=U, p_splitter=s0, method='diag')
#     s_3mzi  = np.outer(np.ones([N*(N-1)//2]), [0, 0, np.pi/4])
#     clem_3mzi = clem.convert(ms.crossing.MZICrossing3(), p_splitter=s_3mzi)
#     ds      = np.random.randn(N*(N-1)//2, 2)
#     ds_3mzi = np.zeros([N*(N-1)//2, 3]); ds_3mzi[:, :3] = np.random.randn(N*(N-1)//2, 3)
#     for (j, x_i) in enumerate(x):
#         err_64[i, j]   = np.linalg.norm(clem.matrix(p_splitter=ds*x_i) - U)/np.sqrt(N)
#         err_64_3[i, j] = np.linalg.norm(clem_3mzi.matrix(p_splitter=s_3mzi + ds_3mzi*x_i) - U)/np.sqrt(N)
#         print ('.', end="", flush=True)
#     print(i)
# np.save("data/e64-0.npy", np.array([err_64, err_64_3]))
#
# #%%
#
# N   = 64
# ct  = 100
# err = np.zeros([2, ct], dtype=float)
# for i in range(ct):
#     U        = ms.haar_mat(N)
#     #s0       = np.zeros([N*(N-1)//2, 2])
#     s0       = np.random.randn(N*(N-1)//2, 2) * 0.05
#     clem1    = ms.ReckNetwork(M=U, p_splitter=s0, method='diag')
#     clem2    = ms.ReckNetwork(M=U, p_splitter=s0, method='diag*')
#     err[0, i] = np.linalg.norm(clem1.matrix() - U) / np.sqrt(N)
#     err[1, i] = np.linalg.norm(clem2.matrix() - U) / np.sqrt(N)
#     if (i % 10 == 0):
#         print ('.', end='', flush=True)
#
# #%%
#
# plt.hist(err[0] / (N*0.05**2), range=[0.5, 0.8], bins=50)
# plt.hist(err[1] / (N*0.05**2), range=[0.5, 0.8], bins=50, alpha=0.8)
# plt.show()
#
# #%%
#
# np.mean(err[1])/np.mean(err[0])
