# Supplementary material for: Asymptotically fault-tolerant programmable photonics
Source: Nat Commun. 2022 Nov 29;13:6831. doi: 10.1038/s41467-022-34308-3 (PMC9708693; doi:10.1038/s41467-022-34308-3)
Supplement: Supplementary file 3 — Source Data [file 41467_2022_34308_MOESM3_ESM.zip › data-gpu.py]

import numpy as np
import cupy as cp
from sys import path, argv
path.append("/home/rhamerly/Code")  # <-- /path/to/meshes
import meshes as ms
from time import time
from meshes.gpu import MeshNetworkGPU, MeshOptimizer
from meshes.configure import errcorr_local

if ('debug' in argv): clip = lambda i: 1        # Minimum number of instances.  Used for testing / debugging.
elif ('full' in argv): clip = lambda i: i       # Full number of instances.  This will take some time.
else:                                           # 10x fewer instances.  Figures will appear noisier.  Default.
    def clip(i): return i if i == 60 else max(i//10, 1)

t_start = time()

# Vary error, fixed N
Nlist = [256]
ct    = clip(10)
xlist = np.logspace(-4.0, -0.0, clip(61-1)+1)
data  = np.zeros([2, len(Nlist), len(xlist), ct, 3], dtype=float)

t0 = time()
for clem in [0, 1]:
    meshtype = ['reck', 'clem'][clem]
    for (k, N) in enumerate(Nlist):
        print (f"------------ N = {N} [{meshtype}] ------------")
        for (j, x) in enumerate(xlist):
            for i in range(ct):
                np.random.seed(i)
                t_last = time()
                U = ms.haar_mat(N)
                #x = 10**(-3.7 + 3.0*np.random.uniform())
                mesh = (ms.SymClementsNetwork(M=U, method='diag').clements() if clem else 
                        ms.ReckNetwork(M=U, method='diag'))
                s = np.random.randn(mesh.n_cr, 2)*x
                e0 = np.linalg.norm(mesh.matrix(p_splitter=s) - U)/np.sqrt(N)
                mesh = errcorr_local(mesh, s)
                ec = np.linalg.norm(mesh.matrix() - U)/np.sqrt(N)
                print(f"N = {N}, sig = {x:.1e} [{meshtype}]:  ", end="", flush=True)
                if (ec < 1e-6):
                    ec2 = ec
                else:
                    opt = MeshOptimizer(mesh, U)
                    soln = opt.run('L-BFGS-B', p=opt.p, tol=1e-8, tick=-1)
                    ec2 = soln.yt[-1]
                print(f"E = {e0:.2e}->{ec:.2e}->{ec2:.2e}, t = {time()-t_last:.1f}", flush=True)
                data[clem, k, j, i] = [e0, ec, ec2]
        np.save("data/e256-globopt.npy", np.array(data, dtype=np.float32))
print (f"Elapsed Time: {time() - t0:.0f} s")

# Vary N, fixed error
Nlist = [16, 32, 64, 128, 256]
ctList = [500, 200, 100, 50, 20]
x = 0.05
data  = dict()

t0 = time()
for (k, (N, ct)) in enumerate(zip(Nlist, ctList)):
    print (f"---------------- N = {N} [ct = {ct}] ----------------")
    data_i  = np.zeros([2, clip(ct), 3], dtype=float)
    for clem in [0, 1]:
        meshtype = ['reck', 'clem'][clem]
        for i in range(clip(ct)):
            np.random.seed(i)
            t_last = time()
            U = ms.haar_mat(N)
            mesh = (ms.SymClementsNetwork(M=U, method='diag').clements() if clem else 
                    ms.ReckNetwork(M=U, method='diag'))
            s = np.random.randn(mesh.n_cr, 2)*x
            e0 = np.linalg.norm(mesh.matrix(p_splitter=s) - U)/np.sqrt(N)
            mesh = errcorr_local(mesh, s)
            ec = np.linalg.norm(mesh.matrix() - U)/np.sqrt(N)
            print(f"N={N}:{i}, sig = {x:.1e} [{meshtype}]:  ", end="", flush=True)
            if (ec < 1e-6):
                ec2 = ec
            else:
                opt = MeshOptimizer(mesh, U)
                soln = opt.run('L-BFGS-B', p=opt.p, tol=1e-8, tick=-1)
                ec2 = soln.yt[-1]
            print(f"E = {e0:.2e}->{ec:.2e}->{ec2:.2e}, t = {time()-t_last:.1f}", flush=True)
            data_i[clem, i] = [e0, ec, ec2]
    data[N] = data_i
np.save("data/e256-globopt-h.npy", data)
print (f"Elapsed Time: {time() - t0:.0f} s")

print (f"Total Time: {time() - t_start:.0f} s")
