# Supplementary material for: Asymptotically fault-tolerant programmable photonics
Source: Nat Commun. 2022 Nov 29;13:6831. doi: 10.1038/s41467-022-34308-3 (PMC9708693; doi:10.1038/s41467-022-34308-3)
Supplement: Supplementary file 3 — Source Data [file 41467_2022_34308_MOESM3_ESM.zip › dnn.py]

import numpy as np
import meshes as ms
import matplotlib.pyplot as plt
from meshes.riemann import matdec
from numpy.fft import fft2, fftshift
from sys import argv

if ('show' in argv):
    def show(): plt.show()  # <-- If you want to show plots
else:
    def show(): plt.clf()   # <-- If you just want to save and go on to the next plot

if ('full' in argv):
    ct_nn = 20
    x_nn  = np.concatenate([np.linspace(0, 0.05, 20, False), np.linspace(0.05, 0.15, 20, False), np.linspace(0.15, 0.30, 21, True)])
elif ('debug' in argv):
    ct_nn = 1
    x_nn  = np.linspace(0, 0.3, 3)
else:    
    ct_nn = 5
    x_nn  = np.linspace(0, 0.3, 21)

#x = False; assert x   # <-- PyCharm thing

#%%  Loads data for NN figures.

# Import test dataset and labels.  From Neuromorphic/Note16-NetSQL.py
# Stolen from here: https://github.com/datapythonista/mnist/blob/master/mnist/__init__.py
import struct, array, functools, operator, h5py
def parse_idx(file):
    with open(file, 'rb') as fd:
        DATA_TYPES = {0x08: 'B', 0x09: 'b', 0x0b: 'h', 0x0c: 'i', 0x0d: 'f', 0x0e: 'd'}
        header = fd.read(4)
        if len(header) != 4: raise RuntimeError()
        zeros, data_type, num_dimensions = struct.unpack('>HBB', header)
        if zeros != 0: raise RuntimeError()
        data_type = DATA_TYPES[data_type]
        dimension_sizes = struct.unpack('>' + 'I' * num_dimensions, fd.read(4 * num_dimensions))
        data = array.array(data_type, fd.read())
        data.byteswap()  # looks like array.array reads data as little endian
        expected_items = functools.reduce(operator.mul, dimension_sizes)
        if len(data) != expected_items: raise RuntimeError()
        return np.array(data).reshape(dimension_sizes)

# Get data from Yann LeCun's MNIST database: http://yann.lecun.com/exdb/mnist/
# (must be done manually, this throws error if the data isn't downloaded)
dir = "data"
data_test = parse_idx(dir + "/t10k-images-idx3-ubyte").reshape([10000, 28*28])
lbl_test = parse_idx(dir + "/t10k-labels-idx1-ubyte")
test_14x14 = data_test.T.reshape([14, 2, 14, 2, 10000]).mean((1, 3)).reshape([14*14,10000])
test_7x7 = data_test.T.reshape([7, 4, 7, 4, 10000]).mean((1, 3)).reshape([7*7,10000])

# Loads DNN models.  From Neuromorphic/data_zip/Note4b-HomodyneNoisePaperFigs.ipynb
def load_h5(filename):
    h5 = h5py.File(filename, 'r')
    layers = [s for s in list(h5['model_weights'].keys()) if s.startswith("dense")]
    inds = np.argsort([h5['model_weights'][ly][ly]['kernel:0'][()].size for ly in layers])[::-1]
    layers = np.array(layers)[inds]
    wList = [h5['model_weights'][ly][ly]['kernel:0'][()].transpose() for ly in layers]
    bList = [h5['model_weights'][ly][ly]['bias:0'][()] for ly in layers]
    return list(zip(wList, bList))

# Initialize the data.  FFT's the digits, filters to a center window, and normalizes the output power.
def norm_inputs(inputs, feature_axis=1):
    return inputs / np.sqrt(np.sum(np.abs(inputs)**2, axis=1))[:, None] * np.sqrt(80)
class MNISTDataPreprocessor:
    x_test_ft: np.ndarray
    def __init__(self, x_test_raw: np.ndarray):
        self.num_test = x_test_raw.shape[0]
        self.x_test_ft = np.fft.fftshift(np.fft.fft2(x_test_raw.reshape([len(x_test_raw), 28, 28])), axes=(1, 2))
    def fourier(self, freq_radius):
        min_r, max_r = 14 - freq_radius, 14 + freq_radius
        x_test_ft = self.x_test_ft[:, min_r:max_r, min_r:max_r]
        return norm_inputs(x_test_ft.reshape((self.num_test, -1))).astype(np.complex64)
mnist_dp = MNISTDataPreprocessor(data_test)
data_ft = {(k*2)**2: mnist_dp.fourier(k) for k in [3, 4, 6, 8, 12]}

# Load the pre-trained models (thanks Saumil!).  These same models were used in our previous paper:
# S. Bandyopadhyay et al., "Hardware Error Correction for Programmable Photonics", Optica 8(10), 1247 (2021)
onn_models = np.load(dir + "/pnp_nn_models.npy", allow_pickle=True)

# Runs the NN.
class EOIntensityModulation:
    def __init__(self, alpha=0.1, g=np.pi, phi_b=np.pi):
        self.alpha = alpha; self.g = g; self.phi_b = phi_b
    def __call__(self, inputs):
        (a, g, p) = (self.alpha, self.g, self.phi_b); Z = inputs
        return (1j*np.sqrt(1-a) * np.exp(-1j*0.5*g*np.conj(Z)*Z-1j*0.5*p) * np.cos(0.5*g*np.conj(Z)*Z + 0.5*p) * Z)

#%%  MNIST image and its FFT

plt.figure(figsize=(1.4,1.4))
plt.imshow(data_test[4].reshape([28,28]), cmap='bone_r')
plt.xticks([]); plt.yticks([]); plt.tight_layout()
plt.savefig("figs/Fig4a-1.pdf", format="pdf")
show()

plt.figure(figsize=(1.4,1.4))
plt.imshow(np.abs(fftshift(fft2(fftshift(data_test[4].reshape([28,28]))))), cmap='viridis_r')
plt.plot(14+4*np.array([-1,+1,+1,-1,-1]), 14+4*np.array([-1,-1,+1,+1,-1]), 'k--', lw=1)
plt.xticks([]); plt.yticks([]); plt.tight_layout()
plt.savefig("figs/Fig4a-2.pdf", format="pdf")
show()

#%%

def run_stuff(nn, data, dpList):
    eo = EOIntensityModulation(alpha=0.1, g=0.05*np.pi, phi_b=np.pi)
    U   = [lyr.matrix() for lyr in nn]
    U0  = [lyr.matrix(p_splitter=dp[:,:2]) for (lyr, dp) in zip(nn, dpList)]
    Uc  = [matdec(lyr, dp, 0., 'clements', 'matrix')[1] for (lyr, dp) in zip(U, dpList)]
    Uc3 = [matdec(lyr, dp, np.pi/4, 'clements', 'matrix')[1] for (lyr, dp) in zip(U, dpList)]
    out = []
    # print (U0[0].shape, U0[1].shape, data.shape, len(U0), len(Uc), len(Uc3))
    for Ulist in [U0, Uc, Uc3]:
        x = data
        for U in Ulist:
            # print (x.shape, U.shape)
            x = x.dot(U.T)       # Synaptic weights (MZI mesh)
            x = eo(x)            # Activations
        x = np.abs(x)**2         # Amplitude -> Power
        x = np.real(x[:, :10])   # Only use first 10 channels.
        (Z, Z0) = (x.argmax(1), lbl_test)
        out.append(np.mean(Z == Z0))
    return np.array(out)

#%%  Generate data for the figure. (~2h)

ct = ct_nn
x = x_nn
acc = np.zeros([3, 4, len(x), ct])
for (iN, N) in enumerate([36, 64, 144, 256]):
    for ct_i in range(ct):
        dpList = np.random.randn(2, N*(N-1)//2, 3)
        nn = [ms.SymClementsNetwork(onn_models[()][str(N)]['layer'+l], method='diag') for l in ['1', '2']]
        for (i, xi) in enumerate(x):
            acc[:, iN, i, ct_i] = run_stuff(nn, data_ft[N], dpList*xi)
            print (f"N={N}, inst={ct_i}, sig={xi:.3f}")
np.save("data/nn-acc.npy", acc)

#%%  Fig. 4: MNIST Classification Error

def do_plot(which=(0,0,0), n_inds=(1,3), xmax=26.5, shading=(1,1,1,1), ls=('--', '-', ':', '--'),
            size=(4.3,4.5), rel=False, canonical=True):
    acc = [A0, Ac, Ac3] = np.load("data/nn-acc.npy")
    f = plt.figure(figsize=size); ax = plt.axes(); x = x_nn*100; ln = []
    for (i0, i, st) in zip([0,1,2,3], n_inds, ls):
        acc0 = 100*Ac[i, 0, 0]
        for (j, cm) in zip([0, 1, 2], [plt.cm.Reds, plt.cm.Blues, plt.cm.Greens]):
            if which[j]:
                (h, m, l) = [np.percentile(100*acc[j, i] - rel*acc0, p, axis=1) for p in [75, 50, 25]]
                ax.fill_between(x, h, l, facecolor=cm(0.3*shading[i0]), edgecolor=cm(0.5*shading[i0]), lw=1)
                ln += ax.plot(x, m, st, c=cm(0.7*shading[i0]))
        if canonical: ax.plot(x, x*0+acc0, 'k--', lw=1)
    ax.set_xlim(0, xmax); ax.set_ylim(*([[90, 100], [-9, 1]][rel]))
    ax.set_xlabel("MZI Error $\sigma$ [%]"); ax.set_ylabel("Accuracy [%]", labelpad=0); ax.set_title("MNIST Classification")
    if canonical:
        ax.annotate("$N = 64$", (0.97*xmax, 95.6), color='k', horizontalalignment='right')
        ax.annotate("$N = 256$", (0.97*xmax, 97.8), color='k', horizontalalignment='right')
    f.tight_layout()
    return (f, ax, ln)

#%%

# Fig. 4b: add 3-mzi curve

#plt.figure(figsize=(5.5, 4)); ax = plt.axes()
(f, ax, ln) = do_plot((1,1,1), canonical=True, size=(5.5, 4.0))
ax.annotate("MZI (no EC)", (3, 90.5), rotation=-85, color=plt.cm.Reds(0.7))
ax.annotate("MZI (EC)", (11.3, 90.5), rotation=-80, color=plt.cm.Blues(0.8))
ax.annotate("3-MZI (EC)", (22.3, 90.5), rotation=-85, color=plt.cm.Greens(0.8))
ax.annotate(r"$3\times$", (4, 93.4), color='k'); ax.annotate(r"$3\times$", (13, 93.4), color='k')
ax.annotate("", (2.7, 94), xytext=(7.1, 94), arrowprops=dict(arrowstyle='<-', color='k'))
ax.annotate("", (8.0, 94), xytext=(20.7, 94), arrowprops=dict(arrowstyle='<-', color='k'))
ax.set_title("")
f.savefig("figs/Fig4b.pdf", format="pdf")
show()
