# Supplementary material for: Asymptotically fault-tolerant programmable photonics
Source: Nat Commun. 2022 Nov 29;13:6831. doi: 10.1038/s41467-022-34308-3 (PMC9708693; doi:10.1038/s41467-022-34308-3)
Supplement: Supplementary file 3 — Source Data [file 41467_2022_34308_MOESM3_ESM.zip › diagrams.py]

import numpy as np
import matplotlib.pyplot as plt
from mpl_toolkits.axisartist.axislines import AxesZero
from sys import argv

if ('show' in argv):
    def show(): plt.show()  # <-- If you want to show plots
else:
    def show(): plt.clf()   # <-- If you just want to save and go on to the next plot

#x = False; assert x  <-- PyCharm thing

#%%


def T_dc(x):
    return np.array([[np.cos(x), 1j*np.sin(x)], [1j*np.sin(x), np.cos(x)]])
def T_ph(x):
    return np.array([[np.exp(1j*x), 0*x], [0*x, 0*x + 1]])
def T_2mzi(theta, phi, a, b, c):
    a = a + theta*0; b = b + theta*0; c = c + theta*0
    I = np.eye(2, dtype=complex).reshape([2, 2, 1]) + np.zeros([1, 1, theta.size])
    T1 = T_dc(a)
    T2 = T_ph(phi)
    T3 = T_dc(b)
    T4 = T_ph(theta)
    T5 = T_dc(c)
    out = I
    out = np.einsum("ijl,jkl->ikl", T1, out)
    out = np.einsum("ijl,jkl->ikl", T2, out)
    out = np.einsum("ijl,jkl->ikl", T3, out)
    out = np.einsum("ijl,jkl->ikl", T4, out)
    out = np.einsum("ijl,jkl->ikl", T5, out)
    return out
def s_2mzi(theta, phi, a, b, c):
    T = T_2mzi(theta, phi, a, b, c)
    return T[0, 0]/T[0, 1]

def proj(s):
    s = s / np.abs(s) * np.arctan(np.abs(s)) * 2 / np.pi
    return (np.real(s), np.imag(s))
def proj3d(s, angle=0):
    (theta, phi) = (np.arctan(np.abs(s)), np.angle(s) + angle)
    return (np.sin(2*theta)*np.cos(phi), np.sin(2*theta)*np.sin(phi), np.cos(2*theta))
def region(s, a, b, c):
    s = (s - 1j*np.tan(a)) / (1 - 1j*np.tan(a) * s)
    return (1*(np.abs(s) < np.tan(np.abs(b + c - np.pi/2))) +
            2*(np.abs(s) > np.tan(np.pi/2 - np.abs(b - c))) + np.abs(s) * 0)


#%%  Figs. 2d, 3b1, 5b: Projected complex plane, showing forbidden regions.

def plot_planar(ax, a, b, c):
    for d in ['xzero', 'yzero']: ax.axis[d].set_visible(True)
    for d in ['left', 'right', 'bottom', 'top']: ax.axis[d].set_visible(False)
    theta_min = 2*np.abs(b + c - np.pi/2); theta_max = np.pi - 2*np.abs(b - c)

    # Fill
    x = np.linspace(-1.15, 1.15, 501)
    s = np.outer(x, 1j) + np.outer(1, x); theta = np.abs(s)
    s *= np.tan(np.pi/2*np.abs(s)) / (np.abs(s)+1e-14) / (np.abs(s) < 1)
    r = region(s, a, b, c); P = np.exp(-theta*5); P /= np.max(np.nan_to_num(P))
    args = dict(extent=[x[0], x[-1], x[0], x[-1]], vmin=0, vmax=1, origin='lower')
    plt.imshow((0.1 + 0.6*P) / (r == 0), cmap='gray_r', **args)
    plt.imshow((0.2 + 0.6*P) / (r == 1), cmap='Reds',   **args)
    plt.imshow((0.2 + 0.6*P) / (r == 2), cmap='Blues',  **args)

    # Grid lines
    num = 16; c0 = '#b0b0b0'
    theta = np.linspace(0, np.pi, 301); phi = 2*np.pi*np.linspace(0, 1, num, False)
    for phi_i in phi:
        s = s_2mzi(theta, phi_i + theta*0, a, b, c); (x, y) = proj(s)
        if max(max(np.abs(np.diff(x, 1))), max(np.abs(np.diff(y, 1)))) < 0.5:
            plt.plot(x, y, '-', c=c0, lw=1, zorder=1)
    theta = np.linspace(0, np.pi, num+1); phi = np.linspace(0, 2*np.pi, 301)
    for theta_i in theta[1:-1]:
        s = s_2mzi(theta_i + phi*0, phi, a, b, c); (x, y) = proj(s)
        if max(max(np.abs(np.diff(x, 1))), max(np.abs(np.diff(y, 1)))) < 0.5:
            plt.plot(x, y, '-', c=c0, lw=1, zorder=1)
    # Forbidden region boundaries
    s = s_2mzi(theta[0] + phi*0, phi, a, b, c); plt.plot(*proj(s), '-', c=plt.cm.Reds(0.8), lw=1.5, zorder=1)
    s = s_2mzi(theta[-1] + phi*0, phi, a, b, c); plt.plot(*proj(s), '-', c=plt.cm.Blues(0.8), lw=1.5, zorder=1)
    # Infinity mapped to unit circle.
    x = np.pi*np.linspace(-1, 1, 301); plt.plot(np.cos(x), np.sin(x), c='k', lw=1);

    ax.plot([-1, -0.5, 0, 0.5, 1, 0, 0, 0, 0], [0, 0, 0, 0, 0, -1, -0.5, 0.5, 1], 'o', mec='k', mfc='k', ms=4)
    ax.set_xticks([-1, -0.5, 0, 0.5, 1]); ax.set_xticklabels(["$-\infty$", "$-1$", "$0$    ", "$+1$", "$+\infty$"])
    ax.set_yticks([-1, -0.5, 0.5, 1]); ax.set_yticklabels(["$-i\infty$", "$-i$", "$+i$", "$+i\infty$"])

#%%  Fig. 2d (MZI)

f = plt.figure(figsize=(2.8, 2.8)); ax = f.add_subplot(axes_class=AxesZero)
plot_planar(ax, 0, np.pi/4+0.23, np.pi/4+0.07)
f.tight_layout(); f.savefig("figs/Fig2d.pdf", format="pdf")
show()

#%%  Fig. 3b1 (3-MZI)

f = plt.figure(figsize=(2.8, 2.8)); ax = f.add_subplot(axes_class=AxesZero)
plot_planar(ax, np.pi/4, np.pi/4+0.23, np.pi/4+0.07)
f.tight_layout(); f.savefig("figs/Fig3b1.pdf", format="pdf")
show()

#%%  Fig. 5b (MZI+X)

f = plt.figure(figsize=(2.8, 2.8)); ax = f.add_subplot(axes_class=AxesZero)
plot_planar(ax, np.pi/2, np.pi/4+0.1, np.pi/4+0.1)
ax.plot([0], [0], 'o', mec=plt.cm.Blues(0.8),
        mfc=plt.cm.Blues(0.4))
f.tight_layout(); f.savefig("figs/Fig5b.pdf", format="pdf")
show()


#%%  Figs. 2e, 3b2, 5c: Riemann Sphere projection of allowed and forbidden regions.

# (a, b, c) = (np.pi/4, np.pi/4+0.23, np.pi/4+0.07); angle = -np.pi*0.53
# f = plt.figure(figsize=(4, 4)); ax = f.add_subplot(projection='3d', proj_type='persp')

def plot_riemann(ax, a, b, c, angle=0.):
    th = np.pi/180 * 57; ph = np.pi/180 * (60)
    v = np.array([np.sin(th)*np.cos(ph), -np.sin(th)*np.sin(ph), np.cos(th)])

    num = 16; c0 = '#444444'; c1 = '#666666'
    theta = np.linspace(0, np.pi, 301); phi = 2*np.pi*np.linspace(0, 1, num, False)
    for phi_i in phi:
        s = s_2mzi(theta, phi_i + theta*0, a, b, c); (x, y, z) = proj3d(s, angle)
        if max(max(np.abs(np.diff(x, 1))), max(np.abs(np.diff(y, 1)))) < 0.5:
            isbad = (v[0]*x + v[1]*y + v[2]*z < -0.1); isgood = np.convolve(1 - isbad, [1, 1, 1], 'same') > 0
            ax.plot(x, y, z / isgood, '-', c=c0, lw=1, zorder=3.1)
            ax.plot(x, y, z / isbad, ':', c=c1, lw=1, zorder=3.0)

    theta = np.linspace(0, np.pi, num+1); phi = np.linspace(0, 2*np.pi, 301)
    for theta_i in theta[1:-1]:
        s = s_2mzi(theta_i + phi*0, phi, a, b, c); (x, y, z) = proj3d(s, angle)
        isbad = (v[0]*x + v[1]*y + v[2]*z < -0.1); isgood = np.convolve(1 - isbad, [1, 1, 1], 'same') > 0
        ax.plot(x, y, z / isgood, '-', c=c0, lw=1, zorder=3.1)
        ax.plot(x, y, z / isbad, ':', c=c1, lw=1, zorder=3.0)

    s = s_2mzi(theta[0] + phi*0, phi, a, b, c); (x, y, z) = proj3d(s, angle)
    isbad = (v[0]*x + v[1]*y + v[2]*z < -0.1); isgood = np.convolve(1 - isbad, [1, 1, 1], 'same') > 0
    ax.plot(x, y, z/isgood, '-', c=plt.cm.Reds(0.8), lw=1.5, zorder=3.2)
    ax.plot(x, y, z/isbad, '--', c=plt.cm.Reds(0.8), lw=1.5, zorder=3.05)
    s = s_2mzi(theta[-1] + phi*0, phi, a, b, c); (x, y, z) = proj3d(s, angle)
    isbad = (v[0]*x + v[1]*y + v[2]*z < -0.1); isgood = np.convolve(1 - isbad, [1, 1, 1], 'same') > 0
    ax.plot(x, y, z/isgood, '-', c=plt.cm.Blues(0.8), lw=1.5, zorder=3.2)
    ax.plot(x, y, z/isbad, '-', c=plt.cm.Blues(0.8), lw=1.5, zorder=3.05)
    ax.plot([0, 0], [0, 0], [-1, 1], 'o', mec='k', mfc='k', zorder=3.2)

    (theta, phi) = np.meshgrid(np.linspace(0, np.pi, 50), np.linspace(0, 2*np.pi, 50))
    s = np.tan(theta/2) * np.exp(1j*phi)
    colors = np.empty(s.shape + (3,))
    for i in range(s.shape[0]):
        for j in range(s.shape[1]):
            sij = s[i, j] *np.exp(-1j*angle)
            r = region(sij, a, b, c)
            P = np.exp(-np.arctan(np.abs(s[i, j]))*5)
            if   r == 1: colors[i, j] = plt.cm.Reds(0.2 + 0.6*P)[:3]
            elif r == 2: colors[i, j] = plt.cm.Blues(0.2 + 0.6*P)[:3]
            else:        colors[i, j] = plt.cm.gray_r(0.1 + 0.6*P)[:3]
    (x, y, z) = (0.99*np.sin(theta)*np.cos(phi), 0.99*np.sin(theta)*np.sin(phi), 0.99*np.cos(theta))
    ax.plot_surface(x, y, z, facecolors=colors, linewidth=0, alpha=1, zorder=1)
    ax.set_xlim(-1.3, 1.3); ax.set_ylim(-1.3, 1.3); ax.set_zlim(-1.0, 1.0); ax.set_frame_on(False); ax.set_axis_off()

#%%  Fig. 2e (MZI)

f = plt.figure(figsize=(4, 4)); ax = f.add_subplot(projection='3d', proj_type='persp')
plot_riemann(ax, 0, np.pi/4+0.23, np.pi/4+0.07)
f.tight_layout(); f.savefig("figs/Fig2e.pdf", format="pdf")
show()

#%%  Fig. 3b2 (3-MZI)

f = plt.figure(figsize=(4, 4)); ax = f.add_subplot(projection='3d', proj_type='persp')
plot_riemann(ax, np.pi/4, np.pi/4+0.23, np.pi/4+0.07, -np.pi*0.53)
f.tight_layout(); f.savefig("figs/Fig3b2.pdf", format="pdf")
show()

#%%  Fig. 5c (MZI+X)

f = plt.figure(figsize=(4, 4)); ax = f.add_subplot(projection='3d', proj_type='persp')
plot_riemann(ax, np.pi/2, np.pi/4+0.1, np.pi/4+0.1)
f.tight_layout(); f.savefig("figs/Fig5c.pdf", format="pdf")
show()

#%%  Fig. 1 (animated): appearance of forbidden regions (uncorr, 3-MZI)

# Plane
x = np.array([0] + list(range(7, 66)))/65
for (i, xi) in enumerate(x):
    f = plt.figure(figsize=(2.8, 2.8)); ax = f.add_subplot(axes_class=AxesZero)
    plot_planar(ax, 0, np.pi/4+0.23*xi, np.pi/4+0.07*xi)
    f.tight_layout(); f.savefig(f"figs/anim/Fig1a-{i}.png", format="png", dpi=200)
    plt.close(f)
# Riemann Sphere
x = np.array([0] + list(range(7, 66)))/65
for (i, xi) in enumerate(x):
    f = plt.figure(figsize=(4, 4)); ax = f.add_subplot(projection='3d', proj_type='persp')
    plot_riemann(ax, 0, np.pi/4+0.23*xi, np.pi/4+0.07*xi, -np.pi*0.53)
    f.tight_layout(); f.savefig(f"figs/anim/Fig1b-{i}.png", format="png", dpi=260)
    plt.close(f)

#%%  Fig. 4 (animated): correlated, MZI+X

x = np.array([0] + list(range(7, 66)))/65
for (i, xi) in enumerate(x):  # Plane
    f = plt.figure(figsize=(2.8, 2.8)); ax = f.add_subplot(axes_class=AxesZero)
    plot_planar(ax, 0, np.pi/4+0.15*xi, np.pi/4+0.15*xi)
    f.tight_layout(); f.savefig(f"figs/anim/Fig4a-{i}.png", format="png", dpi=200)
    plt.close(f)
for (i, xi) in enumerate(x):  # Riemann Sphere
    f = plt.figure(figsize=(4, 4)); ax = f.add_subplot(projection='3d', proj_type='persp')
    plot_riemann(ax, 0, np.pi/4+0.15*xi, np.pi/4+0.15*xi, -np.pi*0.53)
    f.tight_layout(); f.savefig(f"figs/anim/Fig4b-{i}.png", format="png", dpi=260)
    plt.close(f)

#%%

#  conda activate Meep3
#  ffmpeg -framerate 30 -pattern_type glob -i 'Fig1-*.png' -vf format=yuv420p FigM1.mp4;
#  ffmpeg -framerate 30 -pattern_type glob -i 'Fig2-*.png' -vf format=yuv420p FigM2.mp4;
#  ffmpeg -framerate 45 -pattern_type glob -i 'Fig3-*.png' -vf format=yuv420p FigM3.mp4;
#  ffmpeg -framerate 30 -pattern_type glob -i 'Fig4-*.png' -vf format=yuv420p FigM4.mp4;
#  ffmpeg -framerate 30 -pattern_type glob -i 'Fig5-*.png' -vf format=yuv420p FigM5.mp4;
#  ffmpeg -framerate 45 -pattern_type glob -i 'Fig6-*.png' -vf format=yuv420p FigM6.mp4;


x = np.linspace(0, np.pi/4, 60)
for (i, xi) in enumerate(x):
    f = plt.figure(figsize=(2.8, 2.8)); ax = f.add_subplot(axes_class=AxesZero)
    plot_planar(ax, xi, np.pi/4+0.23, np.pi/4+0.07)
    f.tight_layout(); f.savefig(f"figs/anim/Fig2a-{i}.png", format="png", dpi=200)
    plt.close(f)

x = np.linspace(0, np.pi/4, 60)
for (i, xi) in enumerate(x):
    f = plt.figure(figsize=(4, 4)); ax = f.add_subplot(projection='3d', proj_type='persp')
    plot_riemann(ax, xi, np.pi/4+0.23, np.pi/4+0.07, -np.pi*0.53)
    f.tight_layout(); f.savefig(f"figs/anim/Fig2b-{i}.png", format="png", dpi=260)
    plt.close(f)

#%%

x = np.linspace(0, np.pi/2, 60)
for (i, xi) in enumerate(x):  # Plane
    f = plt.figure(figsize=(2.8, 2.8)); ax = f.add_subplot(axes_class=AxesZero)
    plot_planar(ax, xi, np.pi/4+0.15, np.pi/4+0.15)
    f.tight_layout(); f.savefig(f"figs/anim/Fig5a-{i}.png", format="png", dpi=200)
    plt.close(f)
for (i, xi) in enumerate(x):  # Riemann Sphere
    f = plt.figure(figsize=(4, 4)); ax = f.add_subplot(projection='3d', proj_type='persp')
    plot_riemann(ax, xi, np.pi/4+0.15, np.pi/4+0.15, -np.pi*0.53)
    f.tight_layout(); f.savefig(f"figs/anim/Fig5b-{i}.png", format="png", dpi=260)
    plt.close(f)

#%%

import cv2

(i1, i2, i3) = ('4', '5', '6')

for i in range(60):
    im1 = cv2.imread(f"figs/anim/Fig{i1}a-{i}.png"); im2 = cv2.imread(f"figs/anim/Fig{i1}b-{i}.png")
    im3 = np.concatenate([im1, im2[220:780, 200:780]], axis=1)
    cv2.imwrite(f"figs/anim/Fig{i1}-{i:02d}.png", im3); cv2.imwrite(f"figs/anim/Fig{i3}-{i:03d}.png", im3)

for i in range(60, 70):
    cv2.imwrite(f"figs/anim/Fig{i3}-{i:03d}.png", im3)

for i in range(60):
    im1 = cv2.imread(f"figs/anim/Fig{i2}a-{i}.png")
    im2 = cv2.imread(f"figs/anim/Fig{i2}b-{i}.png")
    im3 = np.concatenate([im1, im2[220:780, 200:780]], axis=1)
    cv2.imwrite(f"figs/anim/Fig{i2}-{i:02d}.png", im3)
    cv2.imwrite(f"figs/anim/Fig{i3}-{i+70:03d}.png", im3)

#%%  Fig. 3c: Probability density on the Riemann sphere.

from matplotlib.colors import LogNorm
cax = plt.imshow(10**np.random.randn(5, 5), cmap='jet', norm=LogNorm(1e-2, 1e2))
plt.colorbar()
show()

#%%  (create the figure once we have the colorbar above)

f = plt.figure(figsize=(5.5, 5.5))
ax = f.add_subplot(projection='3d', azim=270, proj_type='ortho')
ax.set_box_aspect([4, 0.9, 0.9])
def proj3d(s):
    (theta, phi) = (np.arctan(np.abs(s)), np.angle(s))
    return (np.sin(2*theta)*np.cos(phi), np.sin(2*theta)*np.sin(phi), np.cos(2*theta))

(theta, phi) = np.meshgrid(np.linspace(0, np.pi, 50), np.linspace(0, 2*np.pi, 50))
s = np.tan(theta/2) * np.exp(1j*phi)
colors = np.empty(s.shape + (3,))

vmin = 0.01
vmax = 100

for (x0, N) in zip([0, 2, 4, 6], [4, 16, 64, 256]):
    (x, y, z) = (x0*1.1 + np.sin(theta)*np.cos(phi), np.sin(theta)*np.sin(phi), np.cos(theta)); P = 0
    for k in range(1, N):
        P = P + (N-k)*k/(4*np.pi) * ((z + 1)/2)**(k-1)
    P *= 4*np.pi / (N*(N-1)/2)
    #Pmin = 0; Pmax = np.max(P)

    for i in range(s.shape[0]):
        for j in range(s.shape[1]):
            colors[i, j] = plt.cm.jet(np.log(P[i, j]/vmin)/np.log(vmax/vmin))[:3]

    ax.plot_surface(x, y, z, facecolors=colors, #color='#eeeeee', #cmap='coolwarm',
                    linewidth=0, alpha=1, zorder=1)
ax.set_xlim(-1, 9.0)
ax.set_frame_on(False); ax.set_axis_off()

(x, y, w, h) = (4.75, 2.32, 0.1, 1.0)
ax2 = f.add_axes([x/5.5, y/5.5, w/5.5, h/5.5])
cbar = f.colorbar(cax, cax=ax2, orientation='vertical'); cbar.set_ticks([1e-2, 1e-1, 1, 10, 100])
cbar.set_label(r"$4\pi \times P(s)$", labelpad=0)

f.tight_layout(); f.savefig("figs/Fig2f.pdf", format="pdf")
show()
