# Supplementary material for: Asymptotically fault-tolerant programmable photonics
Source: Nat Commun. 2022 Nov 29;13:6831. doi: 10.1038/s41467-022-34308-3 (PMC9708693; doi:10.1038/s41467-022-34308-3)
Supplement: Supplementary file 3 — Source Data [file 41467_2022_34308_MOESM3_ESM.zip › plots.py]

import numpy as np
import meshes as ms
import matplotlib.pyplot as plt
from sys import argv

if 'show' in argv:
    def show(): plt.show()  # <-- If you want to show plots
else:
    def show(): plt.clf()   # <-- If you just want to save and go on to the next plot

#x = False; assert x  # <-- PyCharm thing

#%%  Fig. 3cd: Error vs. sigma & N

(W, H) = (5.5, 6.6)
(f, (ax1, ax2)) = plt.subplots(2, 1, figsize=(W, H))
Nlist_h    = [16, 32, 64, 128, 256, 512]

# Top figure: Error vs. sigma
N = 256
x = np.logspace(-4.0, -0.0, 61)
(err_256c, err_256c_3) = np.load("data/e256-c.npy")
(err_256,  err_256_3 ) = np.load("data/e256-0.npy")
ln = []
for (err, cm) in zip([err_256, err_256c, err_256c_3], [plt.cm.Reds, plt.cm.Blues, plt.cm.Greens]):
    (e25, e50, e75) = [np.percentile(err, p, 0) for p in [25, 50, 75]]
    ax1.plot(x, e25, '-', x, e75, '-', c=cm(0.5), lw=1)
    ax1.plot(x, e50, '.', c=cm(0.7))
    ax1.plot(x, e50, c=cm(0.7))
    ax1.fill_between(x, e75, e25, lw=0, facecolor=cm(0.3))
    ln += ax1.plot([np.nan], '.-', c=cm(0.7))
ax1.plot(x, np.sqrt(2*N)*x, 'k--')
ax1.plot(x, (2/3)*N*x**2, 'k--')
ax1.plot(x, np.sqrt(128*(np.log(N)-1.36)/N)*x**2, 'k--')
ax1.plot([0.05, 0.05], [1e-6, 1e1], '--', lw=1, c=plt.cm.Oranges(0.7))
ax1.set_xscale("log"); ax1.set_yscale("log"); ax1.set_xlim(3e-4, 3e-1); ax1.set_ylim(4e-5, 2.5); ax1.grid()
ax1.set_xlabel("MZI Error $\sigma$"); ax1.set_ylabel(r"Matrix Error $\mathcal{E}$")
ax1.annotate(r"$\sigma = 0.05$", (3.8e-2, 0.7e-2), rotation=90, c=plt.cm.Oranges(0.7))
ax1.annotate(r"$\mathcal{E}_0 = \sqrt{2N}\sigma$", (3e-3, 1.1e-1), rotation=20)
ax1.annotate(r"$\mathcal{E}_c = (2/3)N\sigma^2$", (3e-3, 3.5e-3), rotation=35)
ax1.annotate(r"$\mathcal{E}_c \propto \sqrt{\log(N)/N} \sigma^2$", (5e-3, 0.8e-4), rotation=35)
ax1.legend(ln, (r"$\mathcal{E}_0$ (MZI)", r"$\mathcal{E}_c$ (MZI)", r"$\mathcal{E}_c$ (3-MZI)"), loc=2, framealpha=1)
ax1b = ax1.twinx(); ax1b.set_yticks([]); ax1b.set_ylabel(r"($N = 256$)", size=12, labelpad=7)

# Bottom figure: Error vs. N
(y1, y2) = np.log10([5e-4, 2])
err_mzi_h = np.load("data/err-nlist-h1.npy"); err_3mzi_h = np.load("data/err-nlist-h2.npy");
for (j, N) in enumerate(Nlist_h):
    for (i, cm, err_h) in list(zip([0, 1], [plt.cm.Blues, plt.cm.Greens], [err_mzi_h, err_3mzi_h]))[::-1]:
        (hist, y) = np.histogram(np.log10(err_h[j]), range=[y1, y2], bins=85)
        hist = 0.6*hist / np.sum(hist**1.5)**(1/1.5)
        ax2.barh((y[1:]+y[:-1])/2, hist/(np.convolve(hist, [1]*7, mode='same')>0), height=y[1]-y[0],
                 left=np.log2(N), facecolor=cm(0.32), edgecolor=cm(0.64), zorder=1.5)
x = np.linspace(3, 11, 101); N = 2**x; xi = 5e-2
ln = (ax2.plot(x, np.log10((2/3)*N*xi**2), 'k--', zorder=1.6) +
      ax2.plot(x, np.log10(np.sqrt(128*(np.log(N)-1.36)/N)*xi**2), 'k:', zorder=1.6))
ax2.plot([8, 8], [-3, 1], '--', lw=1, c=plt.cm.Oranges(0.7))
ax2.plot(np.outer([4, 5, 6, 7, 9], [1, 1]).T, [-3, 1], '-', lw=1, c='#aaaaaa', zorder=1.4)
ax2.set_xlim(3.6, 9.8); ax2.grid(axis='y')
ax2.set_yticks(range(-3, 1)); ax2.set_yticklabels([f"$10^{{{i}}}$" for i in range(-3, 1)])
ax2.set_yticks(np.log10(np.outer(np.arange(2, 10), 10.**np.arange(-3,  1)).flatten()), minor=True)
ax2.set_xticks([4, 5, 6, 7, 8, 9]); ax2.set_xticklabels([16, 32, 64, 128, 256, 512])
ax2b = ax2.twinx(); ax2b.set_yticks([]); ax2b.set_ylabel(r"($\sigma = 0.05$)", size=12, labelpad=7)
ax2.set_xlabel("Size $N$"); ax2.set_ylabel(r"Matrix Error $\mathcal{E}$")
ax2.set_ylim(y1, y2)
ax2.annotate(r"$\mathcal{E}_c \propto N$", (6.25, -0.78), rotation=20)
ax2.annotate(r"$\mathcal{E}_c \propto \sqrt{\log(N)/N}$", (6.25, -2.25), rotation=-5)
ax2.add_patch(plt.Rectangle((6.8, -2.28), 0.5, 0.38, facecolor='w', lw=0, alpha=0.9, zorder=2))
ax2.annotate(r"$N = 256$", (7.75, -1.85), rotation=90, c=plt.cm.Oranges(0.7))
ax2.annotate("", (8.35, -2.5), xytext=(8.35, -0.5), arrowprops=dict(arrowstyle='<->'))
ax2.annotate(r"100$\times$", (8.43, -1.7), rotation=90)

ln = [plt.Rectangle((0,0),1,1, facecolor=plt.cm.Blues(0.3), edgecolor=plt.cm.Blues(0.7), lw=1),
      plt.Rectangle((0,0),1,1, facecolor=plt.cm.Greens(0.3), edgecolor=plt.cm.Greens(0.7), lw=1)]
ax2.legend(ln, ("MZI", "3-MZI"), loc=2, framealpha=1)

f.tight_layout(); f.savefig("figs/Fig3cd.pdf", format="pdf")
show()

#%%  Fig. 3e: Coverage for 3-MZI scheme.

from matplotlib.colors import LogNorm

(W, H) = (5.5, 3.0)
(f, (ax1, ax2)) = plt.subplots(1, 2, figsize=(W, H), sharex=True, sharey=True)
x = np.logspace(-3.8, -0.2, 61)
Nlist = np.concatenate([np.arange(4, 64), np.arange(64, 129, 2)])
(err_range, err_range_3) = np.load("data/err-range.npy")
cax = ax1.pcolormesh(x, np.log2(Nlist), np.maximum(np.median(err_range, axis=1), 1e-10),
               norm=LogNorm(1e-5, 2), cmap='viridis_r', rasterized=True)
ax2.pcolormesh(x, np.log2(Nlist), np.maximum(np.median(err_range_3, axis=1), 1e-10),
               norm=LogNorm(1e-5, 2), cmap='viridis_r', rasterized=True)
ax1.contour(x, np.log2(Nlist), np.maximum(np.median(err_range, axis=1), 1e-10),
        levels=[1e-4, 1e-3, 1e-2, 1e-1, 1], colors=list(map(plt.cm.viridis_r, np.linspace(0, 0.7, 5))))
ax2.contour(x, np.log2(Nlist), np.maximum(np.median(err_range_3, axis=1), 1e-10),
        levels=[1e-4, 1e-3, 1e-2, 1e-1, 1], colors=list(map(plt.cm.viridis_r, np.linspace(0, 0.7, 5))))
ax1.annotate("$10^{-1}$", (4.2e-2, 6.8), rotation=-67, c=plt.cm.viridis_r(0.45), verticalalignment='top')
ax1.annotate("$10^{-2}$", (1.3e-2, 6.8), rotation=-67, c=plt.cm.viridis_r(0.275), verticalalignment='top')
ax1.annotate("$10^{-3}$", (4.5e-3, 6.8), rotation=-67, c=plt.cm.viridis_r(0.125), verticalalignment='top')
ax2.annotate("$10^{-1}$", (1.8e-1, 6.8), rotation=-90, c=plt.cm.viridis_r(0.45), verticalalignment='top')
ax2.annotate("$10^{-2}$", (7.8e-2, 6.8), rotation=-90, c=plt.cm.viridis_r(0.275), verticalalignment='top')
ax2.annotate("$10^{-3}$", (3.6e-2, 6.8), rotation=-90, c=plt.cm.viridis_r(0.125), verticalalignment='top')
ax1.plot(1/np.sqrt((1/3)*Nlist**3), np.log2(Nlist), 'k-')
ax2.plot(1/np.sqrt(16*Nlist), np.log2(Nlist), 'k-')
ax1.set_yticks([2, 3, 4, 5, 6]); ax1.set_yticklabels([4, 8, 16, 32, 64])
ax1.set_title("MZI"); ax2.set_title("3-Splitter MZI"); ax1.set_ylabel("Size $N$");
lbl = ax1.set_xlabel("MZI Error $\sigma$")
ax1.annotate(r"$N^3\sigma^2/3 = 1$", (0.9e-2, 3.1), rotation=-40)
ax2.annotate(r"$16N\sigma^2 = 1$", (2.9e-2, 2.9), rotation=-68)
plt.xscale("log"); plt.xlim(2e-3, 3e-1)
ax = f.add_axes(np.array([1/W, 1/H, 1/W, 1/H])*[3.25, 0.82, 0.1, 1.65])
cbar = f.colorbar(cax, cax=ax, orientation='vertical')
cbar.set_label(r"Error $\mathcal{E}_c$"); cbar.set_ticks([1e-5, 1e-4, 1e-3, 1e-2, 1e-1, 1])
f.tight_layout(); f.subplots_adjust(wspace=0.08); lbl.set_position([1.03, 0])
ax1.annotate("Perfect EC\n($\mathcal{E}_c = 0$)", (2.5e-3, 2.3), c='k')
f.savefig("figs/Fig3e.pdf", format="pdf");
show()


#%%  Fig. 6: MZI+X Error vs. N / mu.

(W, H) = (5.5, 6.2); sc = 1/np.array([W, H, W, H])
f = plt.figure(figsize=(W, H))
ax1 = f.add_axes(sc*[0.79, 3.16, 4.27, 2.89])
ax2 = f.add_axes(sc*[0.79, 0.59, 4.27, 1.89])

# Top figure: Error vs. sigma
N = 256
x = np.logspace(-4.0, -0.0, 61)
(err_256c, err_256c_3) = np.load("data/x-e256-c.npy")
(err_256,  err_256_3 ) = np.load("data/x-e256-0.npy")
for (err, cm) in zip([err_256, err_256_3, err_256c, err_256c_3], [plt.cm.Reds, plt.cm.Oranges, plt.cm.Blues, plt.cm.Greens]):
    (e25, e50, e75) = [np.percentile(err, p, 0) for p in [25, 50, 75]]
    ax1.plot(x, e25, '-', x, e75, '-', c=cm(0.5), lw=1, zorder=1.4)
    ax1.plot(x, e50, '.-', c=cm(0.7), zorder=1.4)
    ax1.fill_between(x, e75, e25, lw=0, facecolor=cm(0.3), zorder=1)
ax1.plot(x, 2*np.sqrt(N)*x, 'k--')
ax1.plot(x, 2*np.sqrt(2*(np.log(N)-1.42))*x, 'k:')
ax1.plot(x, (4/3**1.5)*N*x**2, 'k--')
ax1.plot(x, np.sqrt(32/3*(np.log(N)-0.42)/N)*x**2, 'k:')
ax1.plot([0.1, 0.1], [1e-6, 1e1], '--', lw=1, c=plt.cm.Oranges(0.7))
ax1.set_xscale("log"); ax1.set_yscale("log"); ax1.set_xlim(5e-4, 0.75); ax1.set_ylim(3e-5, 2.5); ax1.grid(axis='y')
ax1.plot(np.outer([1e-3, 1e-2], [1, 1]).T, [1e-5, 1e1], '-', lw=1, c='#aaaaaa', zorder=1.2)
ax1.set_xlabel("MZI Error $\mu$ (correlated)"); ax1.set_ylabel(r"Matrix Error $\mathcal{E}$")
ax1.annotate(r"$\mu = 0.1$", (7.4e-2, 1.6e-2), rotation=90, c=plt.cm.Oranges(0.7))
ax1.annotate(r"$\mathcal{E}_0 = 2\sqrt{N}\mu$", (1.3e-3, 6e-2), rotation=24)
ax1.annotate(r"$\mathcal{E}_0 = 2\sqrt{2(\log N-1.42)} \mu$", (1.3e-3, 1.1e-2), rotation=24)
ax1.annotate(r"$\mathcal{E}_c = (4/3^{3/2})N\mu^2$", (1.7e-3, 1.2e-3), rotation=41)
ax1.annotate(r"$\mathcal{E}_c \propto \sqrt{\log(N)/N} \mu^2$", (1.2e-2, 1.5e-4), rotation=41)
ax1b = ax1.twinx(); ax1b.set_yticks([]); ax1b.set_ylabel(r"($N = 256$)", size=12, labelpad=7)
ln = [plt.Rectangle((0,0),1,1, facecolor=cm(0.3), edgecolor=cm(0.7), lw=1)
      for cm in [plt.cm.Reds, plt.cm.Oranges, plt.cm.Blues, plt.cm.Greens]]
ax1.legend(ln, (r"$\mathcal{E}_0$ (MZI)", r"$\mathcal{E}_0$ (MZI+X)",
                r"$\mathcal{E}_c$ (MZI)", r"$\mathcal{E}_c$ (MZI+X)"), loc=4, framealpha=1)

# Bottom figure: Error vs. N
err_mzi_h  = np.load("data/x-err-nlist-h1.npy")
err_3mzi_h = np.load("data/x-err-nlist-h2.npy")
(y1, y2) = np.log10([7e-4, 2])
for (j, N) in enumerate(Nlist_h):
    for (i, cm, err_h) in list(zip([0, 1], [plt.cm.Blues, plt.cm.Greens], [err_mzi_h, err_3mzi_h]))[::-1]:
        (hist, y) = np.histogram(np.log10(err_h[j]), range=[y1, y2], bins=85)
        hist = 0.6*hist / np.sum(hist**1.5)**(1/1.5)
        ax2.barh((y[1:]+y[:-1])/2, hist/(np.convolve(hist, [1]*7, mode='same')>0), height=y[1]-y[0],
                 left=np.log2(N), facecolor=cm(0.32), edgecolor=cm(0.64), zorder=1.5)
x = np.linspace(3, 11, 101); N = 2**x; xi = 1e-1
ln = (ax2.plot(x, np.log10((4/3**1.5)*N*xi**2), 'k--', zorder=1.6) +
      ax2.plot(x, np.log10(np.sqrt(32/3*(np.log(N)-0.42)/N)*xi**2), 'k:', zorder=1.6))
ax2.plot([8, 8], [-3, 1], '--', lw=1, c=plt.cm.Oranges(0.7))
ax2.plot(np.outer([4, 5, 6, 7, 9], [1, 1]).T, [-3, 1], '-', lw=1, c='#aaaaaa', zorder=1.4)
ax2.set_xlim(3.6, 9.8); ax2.grid(axis='y')
ax2.set_yticks(range(-3, 1)); ax2.set_yticklabels([f"$10^{{{i}}}$" for i in range(-3, 1)])
ax2.set_yticks(np.log10(np.outer(np.arange(2, 10), 10.**np.arange(-3,  1)).flatten()), minor=True)
ax2.set_xticks([4, 5, 6, 7, 8, 9]); ax2.set_xticklabels([16, 32, 64, 128, 256, 512])
ax2b = ax2.twinx(); ax2b.set_yticks([]); ax2b.set_ylabel(r"($\mu = 0.1$)", size=12, labelpad=7)
ax2.set_xlabel("Size $N$"); ax2.set_ylabel(r"Matrix Error $\mathcal{E}$")
ax2.set_ylim(y1, y2)
ax2.annotate(r"$\mathcal{E}_c \propto N$", (4.25, -0.7), rotation=14)
ax2.annotate(r"$\mathcal{E}_c \propto \sqrt{\log(N)/N}$", (4.25, -1.9), rotation=-4)
ax2.add_patch(plt.Rectangle((4.8, -1.95), 0.5, 0.48, facecolor='w', lw=0, alpha=0.9, zorder=2))
ax2.annotate(r"$N = 256$", (7.75, -1.4), rotation=90, c=plt.cm.Oranges(0.7))
ax2.annotate("", (8.35, -2.4), xytext=(8.35, -0.1), arrowprops=dict(arrowstyle='<->'))
ax2.annotate(r"200$\times$", (8.43, -1.5), rotation=90)

f.text(0.01/W, 6.0/H, "(a)", size=14); f.text(0.01/W, 2.4/H, "(b)", size=14)
f.tight_layout();
f.savefig("figs/Fig6.pdf", format="pdf")
show()

#%%  Fig. 7cd: Bandwidth Enhancement

from matplotlib.patches import ConnectionPatch
(f, (ax1, ax2)) = plt.subplots(2, 1, figsize=(5.5, 5.2), sharey=True)

(lam0, mu0) = np.load("data/sim-mu.npy")   # Simulated coupler efficiency
lam = np.concatenate([np.linspace(1.45, 1.549, 100, False), np.linspace(1.549, 1.551, 100, False),
                      np.linspace(1.551, 1.65, 100, True)])
muList = np.interp(lam, lam0, mu0); xi = 0.7
e_max = 2e-2; dL_bw1 = (4e-4, -4e-4); dL_bw2 = (13.2e-4, -13.5e-4); cmList = [plt.cm.Blues, plt.cm.Greens]
dL_tr1 = (5.7e-3, -6.3e-3); dL_tr2 = (40e-3, -47e-3)
inset = [1.5473, 1.5527]

N = 64
((tr64_3, bw64_3), (tr64, bw64)) = np.load("data/e64bw.npy")[:,:]
for (ax, err, cm, sty) in zip([ax1, ax1, ax2, ax2], [tr64, tr64_3, bw64, bw64_3], cmList*2,
                            ['-', '-', ':', ':']):
    [p25, p50, p75] = [np.percentile(err, p, axis=1)+1e-4 for p in [25, 50, 75]]
    ax.fill_between(lam, np.log10(p75), np.log10(p25), facecolor=cm(0.2*xi), edgecolor=cm(0.6*xi), lw=1, zorder=1.4)
    ax.plot(lam, np.log10(p50), sty, c=cm(xi), zorder=1.6)
    ax.set_yticks([-3, -2, -1, 0]); ax.set_yticklabels([f"$10^{{{i}}}$" for i in range(-3,1)])
    ax.set_yticks(np.log10(np.outer(np.arange(2, 10), 10.**np.arange(-5,  0)).flatten()), minor=True)
    ax.plot([1.55]*2, [-4, 1], 'k--', lw=1); ax.plot([1.4, 1.7], [np.log10(e_max)]*2, 'k:', lw=1)
    ax.set_ylim(-3.6, 0.2)
ax1.set_xlim(1.485, 1.615); ax2.set_xlim(*inset)
ax1.add_patch(plt.Rectangle((inset[0], -4), inset[1]-inset[0], 5, ec='#888888', fc='#eeeeee', lw=1))
for ((L1, L2), cm) in zip([dL_bw2, dL_bw1], [plt.cm.Greens, plt.cm.Blues]):
    ax2.add_patch(plt.Rectangle((1.55+L2, -4), L1-L2, 5, ec=cm(0.4), fc=cm(0.15), lw=1))
for ((L1, L2), cm) in zip([dL_tr2, dL_tr1], [plt.cm.Greens, plt.cm.Blues]):
    ax1.plot([1.55+L1]*2, [-5, 1], '--', [1.55+L2]*2, [-5, 1], '--', c=cm(0.6), lw=1)
def arr(ax, x, y, sc): ax.annotate("", (x-sc*0.8e-4, y), xytext=(x+sc*3.2e-4, y), arrowprops=dict(arrowstyle='->'))
for (y, (L1, L2), s, cm) in zip([-0.3, -0.65], [dL_bw1, dL_bw2], [r"BW$_{\rm MZI}$", r"BW$_{\rm MZI\!+\!X}$"], cmList):
    arr(ax2, 1.55+L1, y, 0.55); arr(ax2, 1.55+L2, y, -0.55); ax2.annotate(s, (1.55+L1+1.7e-4, y), va='center')
    ax2.plot([1.55+L2, 1.55+L1], np.log10([e_max]*2), 'o', mec=cm(xi), mfc=cm(0.2), ms=5)
for (y, (L1, L2), s, cm) in zip([-2.2, -2.5], [dL_tr1, dL_tr2], [r"TR$_{\rm MZI}$", r"TR$_{\rm MZI\!+\!X}$"], cmList):
    arr(ax1, 1.55+L1, y, 13); arr(ax1, 1.55+L2, y, -13); ax1.annotate(s, (1.55+L1+10*3.2e-4, y), va='center')
    ax1.plot([1.55+L2, 1.55+L1], np.log10([e_max]*2), 'o', mec=cm(xi), mfc=cm(0.2), ms=5)
ax1.annotate("MZI", (1.508, -0.6), c=plt.cm.Blues(0.7), rotation=-22)
ax1.annotate("MZI+X", (1.505, -2.6), c=plt.cm.Greens(0.7), rotation=-20)
ax2.annotate("MZI", (1.54735, -0.82), c=plt.cm.Blues(0.7), rotation=-6)
ax2.annotate("MZI+X", (1.54735, -1.42), c=plt.cm.Greens(0.7), rotation=-6)
ax1.annotate(r"$\mathcal{E}_{\rm max}$", (1.507, -1.6))
ax2.annotate(r"$\mathcal{E}_{\rm max}$", (1.54735, -2.05))
ax2.set_facecolor('#f4f4f4'); ax1.grid(); ax2.grid()

for l in inset:
    ax2.add_artist(ConnectionPatch((l, 0.2), (l, -3.6), 'data', 'data', ax2, ax1, color='#888888', linestyle='--'))

ax1.set_title(f"Tuning Range"); ax2.set_title(r"Bandwidth ($\lambda_0 = 1.55\mu$m)")
ax2.set_xlabel(r"Wavelength $\lambda$ [$\mu$m]")
ax1.set_ylabel(r"Error $\mathcal{E}_c$", labelpad=2)
ax2.set_ylabel(r"Error $\mathcal{E}_0$", labelpad=2)

f.tight_layout(); f.subplots_adjust(hspace=0.4)
f.savefig("figs/Fig7cd.pdf", format="pdf")
show()

#%%  Fig. S8: Extinction ratio histogram.

er = np.loadtxt("data/pnp_er_data.csv", delimiter=',', skiprows=1)
from matplotlib.colors import to_rgb
plt.figure(figsize=(5.5, 3))
c1 = to_rgb('C0'); c2 = to_rgb('C2'); c12 = tuple((np.array(c1) + np.array(c2))/2)
((h1, x1), (h2, x2)) = [np.histogram(er_i, range=[10, 40], bins=15) for er_i in er.T]

plt.bar((x1[1:]+x1[:-1])/2, h1, width=2, fc=c1); plt.bar((x1[1:]+x1[:-1])/2, h2, width=2, fc=c2)
plt.bar((x1[1:]+x1[:-1])/2, np.minimum(h1, h2), width=2, fc=c12)
plt.legend(['Bar', 'Cross'], loc=2); plt.xlabel("ER [dB]"); plt.ylabel("Count"); plt.tight_layout()
print ([np.median(er[:, 0]), np.median(er[:, 1])])
plt.savefig("figs/FigS8.pdf", format="pdf"); show()

#%%  Fig. S9: MZI+X Error vs. N / mu.

(W, H) = (5.5, 7.2); sc = 1/np.array([W, H, W, H]); f = plt.figure(figsize=(W, H))
ax1 = f.add_axes(sc*[0.79, 4.16, 4.27, 2.89]); ax2 = f.add_axes(sc*[0.79, 0.59, 4.27, 2.89])
Nlist_h    = [16, 32, 64, 128, 256, 512]

# Top figure: Error vs. sigma
N = 256; x = np.logspace(-4.0, -0.0, 61)
(err_256c, err_256c_3) = np.load("data/x-e256-c.npy"); (err_256,  err_256_3 ) = np.load("data/x-e256-0.npy")
(err_256c_3a, err_256c_3b, err_256c_3c) = np.load("data/x-e256-c-imp.npy")
for (err, xi) in zip([err_256c_3a, err_256c_3b, err_256c_3c], [0.5, 0.7, 0.9]):
    e50 = np.percentile(err, 50, 0); ax1.plot(x, e50, '--', c=plt.cm.Purples(xi), zorder=1.4)
for (err, cm) in zip([err_256, err_256_3, err_256c, err_256c_3],
                     [plt.cm.Reds, plt.cm.Oranges, plt.cm.Blues, plt.cm.Greens]):
    (e25, e50, e75) = [np.percentile(err, p, 0) for p in [25, 50, 75]]
    ax1.plot(x, e25, '-', x, e75, '-', c=cm(0.5), lw=1, zorder=1.4); ax1.plot(x, e50, '.-', c=cm(0.7), zorder=1.4)
    ax1.fill_between(x, e75, e25, lw=0, facecolor=cm(0.3), zorder=1)
ax1.plot(x, 2*np.sqrt(N)*x, 'k--'); ax1.plot(x, 2*np.sqrt(2*(np.log(N)-1.42))*x, 'k:')
ax1.plot(x, (4/3**1.5)*N*x**2, 'k--'); ax1.plot(x, np.sqrt(32/3*(np.log(N)-0.42)/N)*x**2, 'k:')
ax1.plot([0.1, 0.1], [1e-6, 1e1], '--', lw=1, c=plt.cm.Oranges(0.7))
ax1.set_xscale("log"); ax1.set_yscale("log"); ax1.set_xlim(3e-4, 0.75); ax1.set_ylim(1e-4, 2.5); ax1.grid(axis='y')
ax1.plot(np.outer([1e-3, 1e-2], [1, 1]).T, [1e-5, 1e1], '-', lw=1, c='#aaaaaa', zorder=1.2)
ax1.set_xlabel("MZI Error $\mu$ (correlated)"); ax1.set_ylabel(r"Matrix Error $\mathcal{E}$")
ax1.annotate(r"$\mu = 0.1$", (1.1e-1, 1.6e-4), rotation=90, c=plt.cm.Oranges(0.7))
ax1.annotate("ER = 30 dB", (2e-2, 4.5e-2)); ax1.annotate("35 dB", (2e-2, 1.5e-2))
ax1.annotate("40 dB", (2e-2, 5e-3))
ax1.annotate(r"$\mathcal{E}_c = (4/3^{3/2})N\mu^2$", (4.5e-4, 1.2e-4), rotation=47)
ax1.annotate(r"$\mathcal{E}_c \propto \sqrt{\log(N)/N} \mu^2$", (1.0e-2, 1.2e-4), rotation=47)

ax1b = ax1.twinx(); ax1b.set_yticks([]); ax1b.set_ylabel(r"($N = 256$)", size=12, labelpad=7)
ln = [plt.Rectangle((0,0),1,1, facecolor=cm(0.3), edgecolor=cm(0.7), lw=1)
      for cm in [plt.cm.Reds, plt.cm.Oranges, plt.cm.Blues, plt.cm.Greens, plt.cm.Purples]]
ax1.legend(ln, (r"$\mathcal{E}_0$ (MZI)", r"$\mathcal{E}_0$ (MZI+X)", r"$\mathcal{E}_c$ (MZI)",
                r"$\mathcal{E}_c$ (MZI+X, $\sigma = 0$)", r"$\mathcal{E}_c$ (MZI+X, $\sigma \neq 0$)"),
           loc=2, framealpha=1)

# Bottom figure: Error vs. N
err_mzi_h  = np.load("data/x-err-nlist-h1.npy"); err_3mzi_h = np.load("data/x-err-nlist-h2.npy")
(err_3mzi_h1, err_3mzi_h2, err_3mzi_h3) = np.load("data/x-err-nlist-h2-imp.npy"); (y1, y2) = np.log10([7e-4, 2])
x = np.linspace(3, 11, 101); mu = 1e-1; N = 2**x
for (xi, sig) in zip([0.5, 0.7, 0.9], 10**(-np.array([30, 35, 40])/20) / 2.10):
    y = np.log10(np.sqrt((np.sqrt(32/3*(np.log(N)-0.42)/N)*mu**2)**2 + (2/3*N*sig**2)**2))
    ax2.plot(x, y, '--', c=plt.cm.Purples(xi))
for (s, y) in zip([30, 35, 40], [0.7, 1.2, 1.7]): ax2.annotate(f"{s} dB", (9.7, -y), ha='right', va='top', rotation=20)

for (j, N) in enumerate(Nlist_h):
    for (i, cm, err_h) in list(zip([0, 1, 2], [plt.cm.Blues, plt.cm.Greens, plt.cm.Purples],
                                   [err_mzi_h, err_3mzi_h, err_3mzi_h2]))[::-1]:
        (hist, y) = np.histogram(np.log10(err_h[j]), range=[y1, y2], bins=85)
        hist = 0.6*hist / np.sum(hist**1.5)**(1/1.5)
        ax2.barh((y[1:]+y[:-1])/2, hist/(np.convolve(hist, [1]*7, mode='same')>0), height=y[1]-y[0],
                 left=np.log2(N), facecolor=cm(0.32), edgecolor=cm(0.64), zorder=1.5)

N = 2**x
ln = (ax2.plot(x, np.log10((4/3**1.5)*N*mu**2), 'k--', zorder=1.6) +
      ax2.plot(x, np.log10(np.sqrt(32/3*(np.log(N)-0.42)/N)*mu**2), 'k:', zorder=1.6))
ax2.plot([8, 8], [-3, 1], '--', lw=1, c=plt.cm.Oranges(0.7))
ax2.plot(np.outer([4, 5, 6, 7, 9], [1, 1]).T, [-3, 1], '-', lw=1, c='#aaaaaa', zorder=1.4)
ax2.set_xlim(3.6, 9.8); ax2.grid(axis='y')
ax2.set_yticks(range(-3, 1)); ax2.set_yticklabels([f"$10^{{{i}}}$" for i in range(-3, 1)])
ax2.set_yticks(np.log10(np.outer(np.arange(2, 10), 10.**np.arange(-3,  1)).flatten()), minor=True)
ax2.set_xticks([4, 5, 6, 7, 8, 9]); ax2.set_xticklabels([16, 32, 64, 128, 256, 512])
ax2b = ax2.twinx(); ax2b.set_yticks([]); ax2b.set_ylabel(r"($\mu = 0.1$)", size=12, labelpad=7)
ax2.set_xlabel("Size $N$"); ax2.set_ylabel(r"Matrix Error $\mathcal{E}$")
ax2.set_ylim(y1, y2)
ax2.annotate(r"$\mathcal{E}_c \propto N$", (4.25, -0.7), rotation=14)
ax2.annotate(r"$\mathcal{E}_c \propto \sqrt{\log(N)/N}$", (4.25, -1.9), rotation=-4)
ax2.add_patch(plt.Rectangle((4.8, -1.95), 0.5, 0.36, facecolor='w', lw=0, alpha=0.9, zorder=2))
ax2.annotate(r"$N = 256$", (8.1, -0.9), rotation=90, c=plt.cm.Oranges(0.7))

f.text(0.01/W, 7.0/H, "(a)", size=14); f.text(0.01/W, 3.4/H, "(b)", size=14); f.tight_layout()
f.savefig("figs/FigS9.pdf", format="pdf")
show()

#%%  Fig. S5: Comparison of error correction methods.

from matplotlib.ticker import FormatStrFormatter

(f, (ax1, ax2, ax3)) = plt.subplots(1, 3, figsize=(10, 3.5), sharey=True)

Nlist = [8, 12, 16, 24, 32, 48, 64, 96, 128, 192, 256]
(err, err3, errX) = np.load("data/err-nlist-comp.npy")
cm = (plt.cm.Blues, plt.cm.Oranges, plt.cm.Greens)
[(c1, c2, c3), (c1b, c2b, c3b)] = [[np.array(cm_i(s)[:3]) for cm_i in cm] for s in [0.5, 0.7]]
c12 = (c1**0.2*c2**0.8); c12b = (c1b**0.2*c2b**0.8)
c23 = (c2**0.2*c3**0.8); c23b = (c2b**0.2*c3b**0.8)
fn = np.log10
bnds = [[0.45, 1.1], [0.7, 12], [0.06, 6]]

n0 = np.logspace(1, 3, 101)
ax2.plot(fn(n0*0 + np.sqrt(32)), np.log2(n0), '--', c=cm[0](0.6), zorder=1)
ax3.plot(fn(n0*0 + np.sqrt(16/3)), np.log2(n0), '--', c=cm[0](0.6), zorder=1)
ax2.plot(fn(n0*0 + np.sqrt(128*(np.log(n0) - 1.366)/n0)), np.log2(n0), '--', c=cm[2](0.6), zorder=1)
ax3.plot(fn(n0*0 + np.sqrt(32/3*(np.log(n0) - 0.422)/n0)), np.log2(n0), '--', c=cm[2](0.6), zorder=1)

for (ax, err_i, bnd, pow, fact) in zip([ax1, ax2, ax3], [err, err3, errX], 
                                       bnds, [1, 0, 0], [0.05**2, 0.10**2, 0.10**2]):
    for (i, N) in list(enumerate(Nlist))[4:]:
        bins=100; w = (fn(bnd[1])-fn(bnd[0]))/bins; sy = 1

        ((y2,x2),(y3,x3),(y1,x1)) = [np.histogram(fn(err_i[i,:,j]/N**pow/fact), range=fn(bnd), bins=bins)
                                     for j in [0,1,2]]
        x = (x1[:-1]+x1[1:])/2; [y1, y2, y3] = (y / np.sum(y**2)**(1/2) for y in [y1, y2, y3])

        ax.bar(x, y1/sy / (y1>0), bottom=np.log2(N), width=w, fc=c1, ec=c1b, zorder=1.1)
        ax.bar(x, y2/sy / (y2>0), bottom=np.log2(N), width=w, fc=c2, ec=c2b, zorder=1.1)
        ax.bar(x, y3/sy / (y3>0), bottom=np.log2(N), width=w, fc=c3, ec=c3b, zorder=1.1)
        y12 = np.minimum(y1, y2); y23 = np.minimum(y2, y3)
        ax.bar(x, y23/sy / (y23>0), bottom=np.log2(N), width=w, fc=c23, ec=c23b, zorder=1.1)
        ax.plot([-10, 10], np.log2(N)*np.ones([2]), ':', c='k', lw=1, zorder=1.2)
        ax.set_xlim(*fn(bnd))

ax1.annotate("", (-0.30, 8.6), xytext=(-0.33, 8.6), arrowprops=dict(arrowstyle='->'))
ax1.annotate("", (-0.18, 8.6), xytext=(-0.15, 8.6), arrowprops=dict(arrowstyle='->'))
ax1.annotate(r"$\sqrt{2/3}\times$", (-0.15, 8.6), va='center')
ax2.annotate(r"$O(\sqrt{\log(N)/N})$", (0.12, 8.6), va='center', c=cm[2](0.9))
ax3.annotate(r"$O(\sqrt{\log(N)/N})$", (-0.37, 8.6), va='center', c=cm[2](0.9))
ax2.annotate(r"$O(1)$", (0.8, 8.6), va='center', c=cm[0](0.9))
ax3.annotate(r"$O(1)$", (0.4, 8.6), va='center', c=cm[0](0.9))

ln = [plt.Rectangle((0,0),1,1, fc=c1, ec=c1b), plt.Rectangle((0,0),1,1, fc=c2, ec=c2b),
      plt.Rectangle((0,0),1,1, fc=c3, ec=c3b)] + ax1.plot([np.nan], '--', c='#888888')
ax3.legend(ln, ("Local", "SC (old)", "SC (new)", "Model"), loc=3, framealpha=1)

xt = np.outer(np.logspace(-2, 1, 4), np.arange(1, 10)); lbl = ["$10^{-2}$", "$10^{-1}$", "$10^{0}$", "$10^{1}$"]
ax1.set_xticks(np.log10(xt.flatten())); ax1.set_xticklabels([f"{n:.1f}" for n in xt.flatten()])
ax2.set_xticks(np.log10(xt[:,0])); ax2.set_xticklabels(lbl); ax2.set_xticks(np.log10(xt[1:].flatten()), minor=True)
ax3.set_xticks(np.log10(xt[:,0])); ax3.set_xticklabels(lbl); ax3.set_xticks(np.log10(xt[1:].flatten()), minor=True)
ax1.set_yticks(np.log2(Nlist[4:])); ax1.set_yticklabels(Nlist[4:])
for (ax, bnd) in zip([ax1, ax2, ax3], bnds): ax.set_xlim(*fn(bnd))
ax1.set_xlabel(r"$\mathcal{E}/N\sigma^2$"); ax2.set_xlabel(r"$\mathcal{E}/\sigma^2$")
ax3.set_xlabel(r"$\mathcal{E}/\mu^2$"); ax1.set_title("MZI"); ax2.set_title("3-MZI");
ax3.set_title("MZI+X (corr)"); ax1.set_ylabel("Size $N$")

plt.ylim(4.8, 8.9); f.tight_layout(); f.savefig("figs/FigS5.pdf", format="pdf")
show()
