# Supplementary material for: Asymptotically fault-tolerant programmable photonics
Source: Nat Commun. 2022 Nov 29;13:6831. doi: 10.1038/s41467-022-34308-3 (PMC9708693; doi:10.1038/s41467-022-34308-3)
Supplement: Supplementary file 3 — Source Data [file 41467_2022_34308_MOESM3_ESM.zip › plots-gpu.py]

import numpy as np
import meshes as ms
import matplotlib.pyplot as plt
from sys import argv

if ('show' in argv):
    def show(): plt.show()  # <-- If you want to show plots
else:
    def show(): plt.clf()   # <-- If you just want to save and go on to the next plot

#x = False; assert x  # <-- PyCharm thing

#%%

(W, H) = (5.5, 6.0)
(f, (ax1, ax2)) = plt.subplots(2, 1, figsize=(W, H), sharex=True, sharey=True)

# Top figure: Error vs. sigma
N = 256; x = np.logspace(-4.0, -0.0, 61)
(err_r256c, err_r256c_3) = np.load("data/e256-c.npy");  (err_c256c, err_c256c_3) = np.load("data/e256-c-clem.npy")
(err_r256,  err_r256_3 ) = np.load("data/e256-0.npy");  (err_c256,  err_c256_3 ) = np.load("data/e256-0-clem.npy")
(err_r256g, err_c256g  ) = np.load("data/e256-globopt.npy")[:, 0]

for (ax, err_256, err_256c, err_256c_3, err_256g) in zip([ax1, ax2], [err_r256, err_c256], [err_r256c, err_c256c],
                                                         [err_r256c_3, err_c256c_3], [err_r256g, err_c256g]):
    ln = []
    for (err, cm, mfc) in zip([err_256, err_256c, err_256g[:,:,2].T, err_256c_3],
                         [plt.cm.Reds, plt.cm.Blues, plt.cm.Blues, plt.cm.Greens],
                         [0.7, 0.7, 0, 0.7]):
        (e25, e50, e75) = [np.percentile(err, p, 0) for p in [25, 50, 75]]
        ax.plot(x, e25, '-', x, e75, '-', c=cm(0.5), lw=1); ax.plot(x, e50, c=cm(0.7))
        ln += ax.plot(x, e50, 'o-', c=cm(0.7), mec=cm(0.7), mfc=cm(mfc), ms=4)
        ax.fill_between(x, e75, e25, lw=0, facecolor=cm(0.3))
    ax.plot(x, np.sqrt(2*N)*x, 'k--', x, (2/3)*N*x**2, 'k--', x, np.sqrt(128*(np.log(N)-1.36)/N)*x**2, 'k--'); ax.grid()
ax1.set_xscale("log"); ax1.set_yscale("log"); ax1.set_xlim(3e-4, 3e-1); ax1.set_ylim(1e-5, 2.5)
ax2.set_xlabel("MZI Error $\sigma$"); lbl = ax2.set_ylabel(r"Matrix Error $\mathcal{E}$")
ax1.annotate(r"$\mathcal{E}_0 = \sqrt{2N}\sigma$", (3e-3, 1.1e-1), rotation=19)
ax1.annotate(r"$\mathcal{E}_c = (2/3)N\sigma^2$", (3e-3, 3.5e-3), rotation=33)
ax1.annotate(r"$\mathcal{E}_c \propto \sqrt{\log(N)/N} \sigma^2$", (5e-3, 0.8e-4), rotation=33)
ax2.legend(ln, (r"$\mathcal{E}_0$ (MZI)", r"$\mathcal{E}_c$ (MZI, SC)",
               r"$\mathcal{E}_c$ (MZI, global)", r"$\mathcal{E}_c$ (3-MZI, SC)"), loc=2, framealpha=1, ncol=1)
ax1b = ax1.twinx(); ax1b.set_yticks([]); ax2b = ax2.twinx(); ax2b.set_yticks([]);
ax1b.set_ylabel(r"(Reck)", size=12, labelpad=7); ax2b.set_ylabel(r"(Clements)", size=12, labelpad=7)

f.tight_layout(); lbl.set_position([0, 1])
f.savefig("figs/FigS6.pdf", format="pdf")
show()

#%%  Fig. 8: MZI+X Error vs. N / mu.

(W, H) = (5.5, 6.0)
(f, (ax1, ax2)) = plt.subplots(2, 1, figsize=(W, H), sharex=True, sharey=True)
Nlist_h = [16, 32, 64, 128, 256]

(err_r, err_c) = [np.load(f"data/err-nlist-h1{s}.npy") for s in ['', '-clem']] # for s in ['', '-clem']]
(err_r3, err_c3) = [np.load(f"data/err-nlist-h2{s}.npy") for s in ['', '-clem']] # for s in ['', '-clem']]
err_g = np.load("data/e256-globopt-h.npy", allow_pickle=True)

for (ax, (err, err_x), clem) in zip([ax1, ax2], [(err_r, err_r3), (err_c, err_c3)], [0, 1]):
    (y1, y2) = np.log10([3e-4, 1])
    for (j, N) in enumerate(Nlist_h):
        for (i, cm, err_h) in list(zip([0, 1], [plt.cm.Blues, plt.cm.Greens], [err, err_x]))[::-1]:
            (hist, y) = np.histogram(np.log10(err_h[j]), range=[y1, y2], bins=85)
            hist = 0.6*hist / np.sum(hist**1.5)**(1/1.5)
            ax.barh((y[1:]+y[:-1])/2, hist/(np.convolve(hist, [1]*7, mode='same')>0), height=y[1]-y[0],
                     left=np.log2(N), facecolor=cm(0.50), edgecolor=cm(0.64), zorder=1.5)
        cm = plt.cm.Blues; (hist, y) = np.histogram(np.log10(err_g[()][N][clem,:,-1]), range=[y1, y2], bins=85)
        hist = 0.6*hist / np.sum(hist**1.5)**(1/1.5)
        ax.barh((y[1:]+y[:-1])/2, hist/(np.convolve(hist, [1]*7, mode='same')>0), height=y[1]-y[0],
                 left=np.log2(N), facecolor='w', edgecolor=cm(0.64), zorder=1.5)

    x = np.linspace(3, 11, 101); N = 2**x; xi = 5e-2
    ax.plot(x, np.log10((2/3)*N*xi**2), 'k--', zorder=1.6)
    ax.plot(x, np.log10(np.sqrt(128*(np.log(N)-1.36)/N)*xi**2), 'k:', zorder=1.6)
    ax.plot(np.outer([4, 5, 6, 7, 8], [1, 1]).T, [-3, 1], '-', lw=1, c='#aaaaaa', zorder=1.4)
    ax.set_xlim(3.6, 8.8); ax.grid(axis='y')
    ax.set_yticks(range(-3, 1)); ax.set_yticklabels([f"$10^{{{i}}}$" for i in range(-3, 1)])
    ax.set_yticks(np.log10(np.outer(np.arange(2, 10), 10.**np.arange(-3,  1)).flatten()), minor=True)
    ax.set_xticks([4, 5, 6, 7, 8]); ax.set_xticklabels([16, 32, 64, 128, 256])
    ax.set_ylim(y1, y2)
ax2.annotate(r"$\mathcal{E}_c \propto N$", (6.25, -0.78), rotation=16)
ax2.annotate(r"$\mathcal{E}_c \propto \sqrt{\log(N)/N}$", (6.25, -2.25), rotation=-4)
ax2.add_patch(plt.Rectangle((6.8, -2.28), 0.5, 0.38, facecolor='w', lw=0, alpha=0.9, zorder=2))
ln = [plt.Rectangle((0,0),1,1,ec=e,fc=f,lw=1) for (e,f) in
      [plt.cm.Blues([0.70, 0.40]), [plt.cm.Blues(0.70), 'w'], plt.cm.Greens([0.70,0.40])]]
ax2.legend(ln, ["MZI (SC)", "MZI (global)", "3-MZI (SC)"], loc=3, framealpha=1)
ax2.set_xlabel("Size $N$"); lbl = ax2.set_ylabel(r"Matrix Error $\mathcal{E}$")

ax1b = ax1.twinx(); ax1b.set_yticks([]); ax2b = ax2.twinx(); ax2b.set_yticks([]);
ax1b.set_ylabel(r"(Reck)", size=12, labelpad=7); ax2b.set_ylabel(r"(Clements)", size=12, labelpad=7)

f.tight_layout(); lbl.set_position([0, 1])
f.savefig("figs/FigS7.pdf", format="pdf")
show()
