# Supplementary material for: Asymptotically fault-tolerant programmable photonics
Source: Nat Commun. 2022 Nov 29;13:6831. doi: 10.1038/s41467-022-34308-3 (PMC9708693; doi:10.1038/s41467-022-34308-3)
Supplement: Supplementary file 3 — Source Data [file 41467_2022_34308_MOESM3_ESM.zip › readme.txt]

Supplementary code for the paper:

[1] R. Hamerly et al., "Asymptotically Fault-Tolerant Programmable Photonics" [arXiv:2109.05367]

This code reproduces the figures in the manuscript and supplementary information.  Exact plots will differ from run to run due to different random number seeds and numbers of sample instances (more instances give cleaner plots, but take longer to compute).


Code should work if run in this order:
1. data.py
2. data-gpu.py (*)
3. diagrams.py
4. dnn.py
5. plots.py
6. plots-gpu.py (*)

Run with the keyword 'full' (e.g. 'python data.py full') to get clean plots that take 10x longer
Run with the keyword 'debug' to get awful plots with only a single instance (quick for debugging)
Default (no keyword) will give mediocre plots.

(*) The global optimization routines must be run using the meshes.gpu package with CUDA-compatible GPU.  This requires some compilation work (see meshes/gpu/meshprop.cu) that is a bit tricky, so I have separated out the GPU-dependent codes so that they can be run separately (CuPy is only needed for the GPU code).


Requirements:
- Python 3
- Standard packages: numpy, scipy, cupy, numba, matplotlib, h5py, cv2 (opencv on conda-forge)
- Meshes package: https://github.com/QPG-MIT/meshes
- Download MNIST dataset [http://yann.lecun.com/exdb/mnist/] and place in 'data' folder
    cd data
    wget http://yann.lecun.com/exdb/mnist/t10k-images-idx3-ubyte.gz
    wget http://yann.lecun.com/exdb/mnist/t10k-labels-idx1-ubyte.gz
    gzip -d *.gz
- CUDA-compatible GPU (for data-gpu.py)
- A few hours of CPU time


Tested with the following versions:
- Python      3.9.13
- CUDA        10.1
- NumPy       1.21.5
- SciPy       1.7.3
- CuPy        8.3.0
- Numba       0.55.1
- Matplotlib  3.5.2
- OpenCV      4.6.0
- H5Py        3.7.0
- Meshes      https://github.com/QPG-MIT/meshes/commit/d434794a0e9badc0b1e456accc9de05ab00e8596


The following commands correctly install the needed packages in a Conda virtualenv:
  > conda create -n Porky3 python=3 numpy scipy numba matplotlib cupy=8.3.0 h5py
  > conda activate Porky3
  > conda install -c conda-forge opencv


COPYFILE_DISABLE=1 tar -cvf code.tar data.py data-gpu.py dnn.py diagrams.py plots.py plots-gpu.py readme.txt data/readme.txt data/sim-mu.npy data/pnp_nn_models.npy data/pnp_er_data.csv figs/readme.txt figs/anim/readme.txt
