# Supplementary material for: Asymptotically fault-tolerant programmable photonics
Source: Nat Commun. 2022 Nov 29;13:6831. doi: 10.1038/s41467-022-34308-3 (PMC9708693; doi:10.1038/s41467-022-34308-3)
Supplement: Supplementary file 3 — Source Data [file 41467_2022_34308_MOESM3_ESM.zip › data/pnp_er_data.csv]

Bar	Cross
18.973146267241866	32.13365945587994
17.414086786364408	31.335389083702175
15.227596482067288	32.58534665195484
12.95022287599628	29.61786047434062
16.8507139481946	30.33350635782778
32.42612408846373	30.88525892431256
13.776933959281621	34.23213095757849
18.85768705917397	34.335778381295626
27.77986713733862	34.338018249736
26.471383660631503	32.37687330302193
24.712567760565545	33.878523527630435
27.71692446315459	34.806894853993185
12.319955429740649	37.131544018372985
25.79068708419333	37.132384615456616
21.758409761381774	36.820547770738074
14.381872815735992	17.505493518613953
31.19101856830178	22.86650638350839
26.229191539457407	24.82341033594869
16.428037761683832	23.045722325822346
19.696037091292308	27.0612382449476
19.27579990792117	30.314084642516242
30.6333335895175	25.176356898679657
20.70448352916106	26.023991514247804
32.006795362017286	29.336222457372692
20.770043267933502	32.10662424673478
23.371142300100985	32.16919558842855
21.738415875637116	32.813743023550465
24.734869700645685	37.680211179332986
25.990092398233436	37.41860394065264
24.413845403016605	38.92345084951718
20.650419073992584	34.40095329284659
27.925667729442466	34.66125870418199
24.106129249767747	36.71195992123788
26.99347487612199	29.417407126125767
22.170388563123783	29.87703497082147
25.161679815366057	29.94207135067553
24.08957107154746	31.324197980976148
23.846954616778294	31.28786858642598
22.330612268900495	34.27031452451656
23.90831246172141	33.88811413473523
23.12482572354522	33.889178451569144
22.45790616292055	33.90581878550435
22.071060434357463	31.001406988661522
23.163548160708114	36.66580374705107
22.069659823261215	36.43057683751453
