# Supplementary material for: Asymptotically fault-tolerant programmable photonics
Source: Nat Commun. 2022 Nov 29;13:6831. doi: 10.1038/s41467-022-34308-3 (PMC9708693; doi:10.1038/s41467-022-34308-3)
Supplement: Supplementary file 3 — Source Data [file 41467_2022_34308_MOESM3_ESM.zip › figs/readme.txt]

Figures are generated here.
